# Supplementary material for: Palm fruit colours are linked to the broad-scale distribution and diversification of primate colour vision systems
Source: Proc Biol Sci. 2020 Feb 26;287(1921):20192731. doi: 10.1098/rspb.2019.2731 (PMC7062032; doi:10.1098/rspb.2019.2731)
Supplement: Appendix S1 [file rspb20192731supp2.xlsx]

## Sheet: Read me
Palm fruit colours are linked to the broad-scale distribution and diversification of primate colour vision systems
Renske E. Onstein1,2, Daphne N. Vink2, Jorin Veen2, Christopher D. Barratt1,3, Suzette G.A. Flantua2,4, Serge A. Wich2,5, W. Daniel Kissling2
1 German Centre for Integrative Biodiversity Research (iDiv) Halle-Jena-Leipzig, Deutscher Platz 5e, 04103 Leipzig, Germany.
2 University of Amsterdam, Institute for Biodiversity and Ecosystem Dynamics (IBED), P.O. Box 94240, Amsterdam, The Netherlands.
3 Max Planck Institute for Evolutionary Anthropology, Department of Primatology, Deutscher Platz 6, 04103 Leipzig, Germany.
4 University of Bergen, Department of Biological Sciences, PO Box 7803, 5020, Bergen, Norway.
5 Liverpool John Moores University, School of Natural Sciences and Psychology. Byrom street, L33AF, Liverpool, UK.
*Corresponding author: onsteinre@gmail.com
Proceedings of the Royal Society:B, doi:10.1098/rspb.2019.2731
Metadata
Sheet
Primate Traits		Traits for each primate species: colour vision, diet and activity
Consumed palm species		Observational data of palm species consumed by primates
Comments		Additional remarks
References		References for all data

## Sheet: Primate Traits
							Colour Vision (1= YES, 0 = NO)					Diet (following rank 1-3 as defined by Kissling et al. 2014)																		Activity (1= YES, 0 = NO)
TaxonID	Order	Family	Genus	Species	Species_name	Level	Monochromatic	Dichromatic	Trichromatic	Polymorphic	Reference	Animal	Vertebrate	Mammal	Bird	Herptile	Fish	Invertebrate	Plant	Seed	Fruit	Nectar	Root	Leaf	Woody	Herbaceous	Other	TrophicGuild_Galán-Acedo_etal_2019	Consistent_with_Galán-Acedo_etal_2019	Nocturnal	Crepuscular	Diurnal	Reference: Handbook of the Mammals of the World: Primates	Reference + classification: EltonTraits 1.0 database	Reference: Interpolating level
538	PRIMATES	CERCOPITHECIDAE	Allenopithecus	nigroviridis	Allenopithecus_nigroviridis	Family	0	0	1	0	Regan et al. (2001): 'In the Old World monkeys and apes, so far as is known, there is a uniform trichromatic colour vision.'	0	0	0	0	0	0	0	1	0	0	0	0	0	0	0	0	Frugivore	No	0	0	1		ABC
760	PRIMATES	CHEIROGALEIDAE	Allocebus	trichotis	Allocebus_trichotis	Genus	1	0	0	0	Valenta et al. (2016), table 1.	1	0	0	0	0	0	1	1	0	1	0	0	1	0	0	0	Omnivore	No	1	0	0		ABC
54	PRIMATES	ATELIDAE	Alouatta	arctoidea	Alouatta_arctoidea	Genus	0	0	1	0	Regan et al. (2001): 'Uniform trichromacy of the howler monkeys (genus Alouatta)'; Surridge et al. (2003), table 1; Hirai et al. (2012), figure 7.3.	0	0	0	0	0	0	0	1	3	2	0	0	1	1	0	3	Folivore	No	0		1
55	PRIMATES	ATELIDAE	Alouatta	belzebul	Alouatta_belzebul	Genus	0	0	1	0	Regan et al. (2001): 'Uniform trichromacy of the howler monkeys (genus Alouatta)'; Surridge et al. (2003), table 1; Hirai et al. (2012), figure 7.3.	0	0	0	0	0	0	0	1	3	2	0	0	1	1	0	3	Folivore_frugivore	Yes	0	0	1		ABC
56	PRIMATES	ATELIDAE	Alouatta	caraya	Alouatta_caraya	Genus	0	0	1	0	Regan et al. (2001): 'Uniform trichromacy of the howler monkeys (genus Alouatta)'; Surridge et al. (2003), table 1; Hirai et al. (2012), figure 7.3.	0	0	0	0	0	0	0	1	3	2	0	0	1	1	0	3	Folivore_frugivore	Yes	0	0	1		ABC
57	PRIMATES	ATELIDAE	Alouatta	discolor	Alouatta_discolor	Genus	0	0	1	0	Regan et al. (2001): 'Uniform trichromacy of the howler monkeys (genus Alouatta)'; Surridge et al. (2003), table 1; Hirai et al. (2012), figure 7.3.	0	0	0	0	0	0	0	1	3	2	0	0	1	1	0	3	Folivore_frugivore	Yes	0		1
58	PRIMATES	ATELIDAE	Alouatta	guariba	Alouatta_guariba	Genus	0	0	1	0	Regan et al. (2001): 'Uniform trichromacy of the howler monkeys (genus Alouatta)'; Surridge et al. (2003), table 1; Hirai et al. (2012), figure 7.3.	0	0	0	0	0	0	0	1	3	2	0	0	1	1	0	3	Folivore_frugivore	Yes	0	0	1		ABC
59	PRIMATES	ATELIDAE	Alouatta	juara	Alouatta_juara	Genus	0	0	1	0	Regan et al. (2001): 'Uniform trichromacy of the howler monkeys (genus Alouatta)'; Surridge et al. (2003), table 1; Hirai et al. (2012), figure 7.3.	0	0	0	0	0	0	0	1	3	2	0	0	1	1	0	3		Yes	0		1
60	PRIMATES	ATELIDAE	Alouatta	macconnelli	Alouatta_macconnelli	Genus	0	0	1	0	Regan et al. (2001): 'Uniform trichromacy of the howler monkeys (genus Alouatta)'; Surridge et al. (2003), table 1; Hirai et al. (2012), figure 7.3.	0	0	0	0	0	0	0	1	3	1	0	0	1	1	0	2	Folivore	No	0	0	1		ABC
61	PRIMATES	ATELIDAE	Alouatta	nigerrima	Alouatta_nigerrima	Genus	0	0	1	0	Regan et al. (2001): 'Uniform trichromacy of the howler monkeys (genus Alouatta)'; Surridge et al. (2003), table 1; Hirai et al. (2012), figure 7.3.	0	0	0	0	0	0	0	1	3	2	0	0	1	1	0	3	Folivore_frugivore	Yes	0	0	1		ABC
62	PRIMATES	ATELIDAE	Alouatta	palliata	Alouatta_palliata	Genus	0	0	1	0	Regan et al. (2001): 'Uniform trichromacy of the howler monkeys (genus Alouatta)'; Surridge et al. (2003), table 1; Hirai et al. (2012), figure 7.3.	0	0	0	0	0	0	0	1	3	2	0	0	1	1	0	3	Folivore	No	0	0	1		ABC
63	PRIMATES	ATELIDAE	Alouatta	pigra	Alouatta_pigra	Genus	0	0	1	0	Regan et al. (2001): 'Uniform trichromacy of the howler monkeys (genus Alouatta)'; Surridge et al. (2003), table 1; Hirai et al. (2012), figure 7.3.	0	0	0	0	0	0	0	1	3	2	0	0	1	1	0	3	Folivore_frugivore	Yes	0	0	1		ABC	Genus
64	PRIMATES	ATELIDAE	Alouatta	puruensis	Alouatta_puruensis	Genus	0	0	1	0	Regan et al. (2001): 'Uniform trichromacy of the howler monkeys (genus Alouatta)'; Surridge et al. (2003), table 1; Hirai et al. (2012), figure 7.3.	0	0	0	0	0	0	0	1	3	2	0	0	1	1	0	3		Yes	0		1
65	PRIMATES	ATELIDAE	Alouatta	sara	Alouatta_sara	Genus	0	0	1	0	Regan et al. (2001): 'Uniform trichromacy of the howler monkeys (genus Alouatta)'; Surridge et al. (2003), table 1; Hirai et al. (2012), figure 7.3.	0	0	0	0	0	0	0	1	3	2	0	0	1	1	0	3	Folivore_frugivore	Yes	0	0	1		ABC
66	PRIMATES	ATELIDAE	Alouatta	seniculus	Alouatta_seniculus	Genus	0	0	1	0	Regan et al. (2001): 'Uniform trichromacy of the howler monkeys (genus Alouatta)'; Surridge et al. (2003), table 1; Hirai et al. (2012), figure 7.3.	0	0	0	0	0	0	0	1	3	2	0	0	1	1	0	3	Folivore_frugivore	Yes	0	0	1		ABC	Genus
67	PRIMATES	ATELIDAE	Alouatta	ululata	Alouatta_ululata	Genus	0	0	1	0	Regan et al. (2001): 'Uniform trichromacy of the howler monkeys (genus Alouatta)'; Surridge et al. (2003), table 1; Hirai et al. (2012), figure 7.3.	0	0	0	0	0	0	0	1	3	2	0	0	1	1	0	3	Folivore_frugivore	Yes	0		1
38	PRIMATES	AOTIDAE	Aotus	azarae	Aotus_azarae	Genus	1	0	0	0	Hirai et al. (2012): 'Owl monkeys (Aotus) are regarded as monochromatic.'	2	0	0	0	0	0	2	1	0	1	2	0	1	0	0	1	Omnivore	No	1	0	0		ABC	Genus
39	PRIMATES	AOTIDAE	Aotus	brumbacki	Aotus_brumbacki	Genus	1	0	0	0	Hirai et al. (2012): 'Owl monkeys (Aotus) are regarded as monochromatic.'	2	0	0	0	0	0	2	1	0	1	2	0	2	0	0	2	Omnivore	No	1		0	1
40	PRIMATES	AOTIDAE	Aotus	griseimembra	Aotus_griseimembra	Genus	1	0	0	0	Hirai et al. (2012): 'Owl monkeys (Aotus) are regarded as monochromatic.'	2	0	0	0	0	0	2	1	0	1	2	0	2	0	0	2		Yes	1		0	1
41	PRIMATES	AOTIDAE	Aotus	jorgehernandezi	Aotus_jorgehernandezi	Genus	1	0	0	0	Hirai et al. (2012): 'Owl monkeys (Aotus) are regarded as monochromatic.'	1	1	0	0	0	0	1	1	1	1	0	0	1	0	0	1		Yes	1		0	1
42	PRIMATES	AOTIDAE	Aotus	lemurinus	Aotus_lemurinus	Genus	1	0	0	0	Hirai et al. (2012): 'Owl monkeys (Aotus) are regarded as monochromatic.'	2	0	0	0	0	0	2	1	0	1	2	0	2	0	0	2	Omnivore	No	1	0	0		ABC
43	PRIMATES	AOTIDAE	Aotus	miconax	Aotus_miconax	Genus	1	0	0	0	Hirai et al. (2012): 'Owl monkeys (Aotus) are regarded as monochromatic.'	2	0	0	0	0	0	2	1	0	1	2	0	2	0	0	2	Omnivore	No	1	0	0		ABC	Genus
44	PRIMATES	AOTIDAE	Aotus	nancymaae	Aotus_nancymaae	Genus	1	0	0	0	Hirai et al. (2012): 'Owl monkeys (Aotus) are regarded as monochromatic.'	2	0	0	0	0	0	2	1	0	1	2	0	2	0	0	2	Frugivore	Yes	1	0	0		ABC
45	PRIMATES	AOTIDAE	Aotus	nigriceps	Aotus_nigriceps	Genus	1	0	0	0	Hirai et al. (2012): 'Owl monkeys (Aotus) are regarded as monochromatic.'	1	1	0	0	0	0	1	1	1	1	0	0	1	0	0	1	Frugivore	Yes	1	0	0		ABC
46	PRIMATES	AOTIDAE	Aotus	trivirgatus	Aotus_trivirgatus	Species	1	0	0	0	Regan et al. (2001): 'Aotus trivirgatus possesses a single 543 nm cone type.'	2	0	0	0	0	0	2	1	0	1	2	0	2	0	0	2	Frugivore	Yes	1	0	0		ABC	Genus
47	PRIMATES	AOTIDAE	Aotus	vociferans	Aotus_vociferans	Genus	1	0	0	0	Hirai et al. (2012): 'Owl monkeys (Aotus) are regarded as monochromatic.'	2	0	0	0	0	0	2	1	0	1	2	0	2	0	0	2	Frugivore	Yes	1	0	0		ABC
48	PRIMATES	AOTIDAE	Aotus	zonalis	Aotus_zonalis	Genus	1	0	0	0	Hirai et al. (2012): 'Owl monkeys (Aotus) are regarded as monochromatic.'	2	0	0	0	0	0	2	1	0	1	2	0	1	0	0	2	Frugivore	Yes	1		0	1
3020	PRIMATES	LORISIDAE	Arctocebus	aureus	Arctocebus_aureus							1	0	0	0	0	0	1	2	0	2	0	0	0	0	0	0	Insectivore	No
3021	PRIMATES	LORISIDAE	Arctocebus	calabarensis	Arctocebus_calabarensis							1	0	0	0	0	0	1	2	0	2	0	0	0	0	0	0	Insectivore	No
69	PRIMATES	ATELIDAE	Ateles	belzebuth	Ateles_belzebuth	Genus	0	0	0	1	Surridge et al. (2003), table 1; Hirai et al. (2012), figure 7.3.	3	0	0	0	0	0	3	1	2	1	0	0	2	0	0	2	Frugivore	Yes	0	0	1		ABC
70	PRIMATES	ATELIDAE	Ateles	chamek	Ateles_chamek	Genus	0	0	0	1	Surridge et al. (2003), table 1; Hirai et al. (2012), figure 7.3.	3	0	0	0	0	0	3	1	2	1	0	0	2	0	0	2	Frugivore	Yes	0	0	1		ABC
71	PRIMATES	ATELIDAE	Ateles	fusciceps	Ateles_fusciceps	Genus	0	0	0	1	Surridge et al. (2003), table 1; Hirai et al. (2012), figure 7.3.	3	0	0	0	0	0	3	1	2	1	0	0	2	0	0	2	Frugivore	Yes	0	0	1		ABC
72	PRIMATES	ATELIDAE	Ateles	geoffroyi	Ateles_geoffroyi	Genus	0	0	0	1	Surridge et al. (2003), table 1; Hirai et al. (2012), figure 7.3.	3	0	0	0	0	0	3	1	2	1	0	0	2	0	0	2	Frugivore	Yes	0	0	1		ABC
73	PRIMATES	ATELIDAE	Ateles	hybridus	Ateles_hybridus	Genus	0	0	0	1	Surridge et al. (2003), table 1; Hirai et al. (2012), figure 7.3.	3	0	0	0	0	0	3	1	2	1	0	0	2	0	0	2	Folivore-frugivore, Frugivore	Yes	0	0	1		ABC
74	PRIMATES	ATELIDAE	Ateles	marginatus	Ateles_marginatus	Genus	0	0	0	1	Surridge et al. (2003), table 1; Hirai et al. (2012), figure 7.3.	3	0	0	0	0	0	3	1	2	1	0	0	2	0	0	2	Frugivore	Yes	0	0	1		ABC
75	PRIMATES	ATELIDAE	Ateles	paniscus	Ateles_paniscus	Genus	0	0	0	1	Surridge et al. (2003), table 1; Hirai et al. (2012), figure 7.3.	3	0	0	0	0	0	3	1	2	1	0	0	2	0	0	2	Frugivore	Yes	0	0	1		ABC
2865	PRIMATES	INDRIIDAE	Avahi	betsileo	Avahi_betsileo	Genus	0	1	0	0	Melin et al. (2012):'In other lineages—Avahi—the SWS1 opsin pigment gene is intact and thus the presence of dichromatic color vision is inferred.'; Veilleux et al. (2014), figure 1; Valenta et al. (2016), table 1.	0	0	0	0	0	0	0	1	0	2	0	0	1	1	0	2		Yes	1		0	1
2866	PRIMATES	INDRIIDAE	Avahi	cleesei	Avahi_cleesei	Genus	0	1	0	0	Melin et al. (2012):'In other lineages—Avahi—the SWS1 opsin pigment gene is intact and thus the presence of dichromatic color vision is inferred.'; Veilleux et al. (2014), figure 1; Valenta et al. (2016), table 1.	0	0	0	0	0	0	0	1	0	2	0	0	1	1	0	2	Folivore	No	1		0	1
2867	PRIMATES	INDRIIDAE	Avahi	laniger	Avahi_laniger	Genus	0	1	0	0	Melin et al. (2012):'In other lineages—Avahi—the SWS1 opsin pigment gene is intact and thus the presence of dichromatic color vision is inferred.'; Veilleux et al. (2014), figure 1; Valenta et al. (2016), table 1.	0	0	0	0	0	0	0	1	0	2	0	0	1	1	0	2	Folivore	No	1	0	0		ABC
2868	PRIMATES	INDRIIDAE	Avahi	meridionalis	Avahi_meridionalis	Genus	0	1	0	0	Melin et al. (2012):'In other lineages—Avahi—the SWS1 opsin pigment gene is intact and thus the presence of dichromatic color vision is inferred.'; Veilleux et al. (2014), figure 1; Valenta et al. (2016), table 1.	0	0	0	0	0	0	0	1	0	2	0	0	1	1	0	2	Folivore	No	1		0	1		Genus Mico (=synonym)
2869	PRIMATES	INDRIIDAE	Avahi	occidentalis	Avahi_occidentalis	Genus	0	1	0	0	Melin et al. (2012):'In other lineages—Avahi—the SWS1 opsin pigment gene is intact and thus the presence of dichromatic color vision is inferred.'; Veilleux et al. (2014), figure 1; Valenta et al. (2016), table 1.	0	0	0	0	0	0	0	1	0	0	0	0	1	0	0	0	Folivore	Yes	1	0	0		ABC
2870	PRIMATES	INDRIIDAE	Avahi	peyrierasi	Avahi_peyrierasi	Genus	0	1	0	0	Melin et al. (2012):'In other lineages—Avahi—the SWS1 opsin pigment gene is intact and thus the presence of dichromatic color vision is inferred.'; Veilleux et al. (2014), figure 1; Valenta et al. (2016), table 1.	0	0	0	0	0	0	0	1	0	2	0	0	1	1	0	2	Folivore	No	1		0	1
2871	PRIMATES	INDRIIDAE	Avahi	ramanantsoavanai	Avahi_ramanantsoavanai	Genus	0	1	0	0	Melin et al. (2012):'In other lineages—Avahi—the SWS1 opsin pigment gene is intact and thus the presence of dichromatic color vision is inferred.'; Veilleux et al. (2014), figure 1; Valenta et al. (2016), table 1.	0	0	0	0	0	0	0	1	0	2	0	0	1	1	0	2		Yes	1		0	1
2872	PRIMATES	INDRIIDAE	Avahi	unicolor	Avahi_unicolor	Genus	0	1	0	0	Melin et al. (2012):'In other lineages—Avahi—the SWS1 opsin pigment gene is intact and thus the presence of dichromatic color vision is inferred.'; Veilleux et al. (2014), figure 1; Valenta et al. (2016), table 1.	0	0	0	0	0	0	0	1	0	2	0	0	1	1	0	2	Folivore	No	1	0	0		ABC
77	PRIMATES	ATELIDAE	Brachyteles	arachnoides	Brachyteles_arachnoides	Genus	0	0	0	1	Hirai et al. (2012), figure 7.3.	0	0	0	0	0	0	0	1	2	2	2	0	1	0	0	0	Folivore_frugivore	Yes	0	1	1		ABC
78	PRIMATES	ATELIDAE	Brachyteles	hypoxanthus	Brachyteles_hypoxanthus	Genus	0	0	0	1	Hirai et al. (2012), figure 7.3.	0	0	0	0	0	0	0	1	2	2	2	0	1	0	0	0	Folivore_frugivore	Yes	0	1	1		ABC
4876	PRIMATES	PITHECIIDAE	Cacajao	ayresi	Cacajao_ayresi	Interpolated	0	0	0	1	Extrapolated from Cacajao calvus.	2	0	0	0	0	0	2	1	0	1	0	0	2	0	0	0		Yes	0		1
4877	PRIMATES	PITHECIIDAE	Cacajao	calvus	Cacajao_calvus	Species	0	0	0	1	Corso et al. (2016): 'We document the presence of a polymorphic colour vision system...'	0	0	0	0	0	0	0	1	1	1	0	0	0	0	0	0	Frugivore	Yes	0	0	1		ABC
4878	PRIMATES	PITHECIIDAE	Cacajao	hosomi	Cacajao_hosomi	Interpolated	0	0	0	1	Extrapolated from Cacajao calvus.	2	0	0	0	0	0	2	1	0	1	0	0	2	0	0	0		Yes	0		1
4879	PRIMATES	PITHECIIDAE	Cacajao	melanocephalus	Cacajao_melanocephalus	Interpolated	0	0	0	1	Extrapolated from Cacajao calvus.	2	0	0	0	0	0	2	1	0	1	0	0	2	0	0	0	Frugivore	Yes	0	0	1		ABC
344	PRIMATES	CALLITRICHIDAE	Callibella	humilis	Callibella_humilis	Family	0	0	0	1	Regan et al. (2001): 'In the callithrid lineage (marmosets and tamarins) there are at least three X-linked alleles in the population, with peak sensitivities around 543, 556 and 562 nm.'	1	0	0	0	0	0	1	1	0	1	0	0	0	0	0	1	Omnivore	No	0		1
4881	PRIMATES	PITHECIIDAE	Callicebus	aureipalatii	Callicebus_aureipalatii	Genus	0	0	0	1	Surridge et al. (2003), table 1; Hirai et al. (2012), figure 7.3.	2	2	0	0	0	0	2	1	0	1	0	0	2	0	0	2		Yes	0		1
4882	PRIMATES	PITHECIIDAE	Callicebus	baptista	Callicebus_baptista	Genus	0	0	0	1	Surridge et al. (2003), table 1; Hirai et al. (2012), figure 7.3.	1	0	0	0	0	0	1	1	1	1	0	0	1	0	0	0		Yes	0	0	1		ABC
4883	PRIMATES	PITHECIIDAE	Callicebus	barbarabrownae	Callicebus_barbarabrownae	Genus	0	0	0	1	Surridge et al. (2003), table 1; Hirai et al. (2012), figure 7.3.	2	2	0	0	0	0	2	1	0	1	0	0	2	0	0	2		Yes	0	0	1		ABC
4884	PRIMATES	PITHECIIDAE	Callicebus	bernhardi	Callicebus_bernhardi	Genus	0	0	0	1	Surridge et al. (2003), table 1; Hirai et al. (2012), figure 7.3.	1	0	0	0	0	0	1	1	1	1	0	0	1	0	0	0		Yes	0	0	1		ABC	Genus
4885	PRIMATES	PITHECIIDAE	Callicebus	brunneus	Callicebus_brunneus	Genus	0	0	0	1	Surridge et al. (2003), table 1; Hirai et al. (2012), figure 7.3.	1	0	0	0	0	0	1	1	1	1	0	0	1	0	0	0		Yes	0	0	1		ABC	Genus
4886	PRIMATES	PITHECIIDAE	Callicebus	caligatus	Callicebus_caligatus	Genus	0	0	0	1	Surridge et al. (2003), table 1; Hirai et al. (2012), figure 7.3.	1	0	0	0	0	0	1	1	1	1	0	0	1	0	0	0		Yes	0	0	1		ABC	Genus
4887	PRIMATES	PITHECIIDAE	Callicebus	cinerascens	Callicebus_cinerascens	Genus	0	0	0	1	Surridge et al. (2003), table 1; Hirai et al. (2012), figure 7.3.	1	0	0	0	0	0	1	1	1	1	0	0	1	0	0	0		Yes	0	0	1		ABC
4888	PRIMATES	PITHECIIDAE	Callicebus	coimbrai	Callicebus_coimbrai	Genus	0	0	0	1	Surridge et al. (2003), table 1; Hirai et al. (2012), figure 7.3.	2	2	0	0	0	0	2	1	0	1	0	0	2	0	0	2	Frugivore	Yes	0	0	1		ABC	Genus
4889	PRIMATES	PITHECIIDAE	Callicebus	cupreus	Callicebus_cupreus	Genus	0	0	0	1	Surridge et al. (2003), table 1; Hirai et al. (2012), figure 7.3.	1	0	0	0	0	0	1	1	1	1	0	0	1	0	0	0		Yes	0	0	1		ABC	Genus
4890	PRIMATES	PITHECIIDAE	Callicebus	discolor	Callicebus_discolor	Genus	0	0	0	1	Surridge et al. (2003), table 1; Hirai et al. (2012), figure 7.3.	1	0	0	0	0	0	1	1	1	1	0	0	1	0	0	0		Yes	0	0	1		ABC	Genus
4891	PRIMATES	PITHECIIDAE	Callicebus	donacophilus	Callicebus_donacophilus	Genus	0	0	0	1	Surridge et al. (2003), table 1; Hirai et al. (2012), figure 7.3.	1	0	0	0	0	0	1	1	1	1	0	0	1	0	0	0		Yes	0	0	1		ABC	Genus
4892	PRIMATES	PITHECIIDAE	Callicebus	dubius	Callicebus_dubius	Genus	0	0	0	1	Surridge et al. (2003), table 1; Hirai et al. (2012), figure 7.3.	1	0	0	0	0	0	1	1	1	1	0	0	1	0	0	0		Yes	0	0	1		ABC	Genus
4893	PRIMATES	PITHECIIDAE	Callicebus	hoffmannsi	Callicebus_hoffmannsi	Genus	0	0	0	1	Surridge et al. (2003), table 1; Hirai et al. (2012), figure 7.3.	1	0	0	0	0	0	1	1	1	1	0	0	1	0	0	0		Yes	0	0	1		ABC	Genus
4894	PRIMATES	PITHECIIDAE	Callicebus	lucifer	Callicebus_lucifer	Genus	0	0	0	1	Surridge et al. (2003), table 1; Hirai et al. (2012), figure 7.3.	2	2	0	0	0	0	2	1	0	1	0	0	2	0	0	2		Yes	0	0	1		ABC	Genus
4895	PRIMATES	PITHECIIDAE	Callicebus	lugens	Callicebus_lugens	Genus	0	0	0	1	Surridge et al. (2003), table 1; Hirai et al. (2012), figure 7.3.	1	0	0	0	0	0	1	1	1	1	0	0	1	0	0	1		Yes	0	0	1		ABC
4896	PRIMATES	PITHECIIDAE	Callicebus	medemi	Callicebus_medemi	Genus	0	0	0	1	Surridge et al. (2003), table 1; Hirai et al. (2012), figure 7.3.	1	0	0	0	0	0	1	1	1	1	0	0	1	0	0	0		Yes	0	0	1		ABC
4897	PRIMATES	PITHECIIDAE	Callicebus	melanochir	Callicebus_melanochir	Genus	0	0	0	1	Surridge et al. (2003), table 1; Hirai et al. (2012), figure 7.3.	0	0	0	0	0	0	0	1	1	1	0	0	1	0	0	0	Frugivore	Yes	0	0	1		ABC
4898	PRIMATES	PITHECIIDAE	Callicebus	modestus	Callicebus_modestus	Genus	0	0	0	1	Surridge et al. (2003), table 1; Hirai et al. (2012), figure 7.3.	2	2	0	0	0	0	2	1	0	1	0	0	2	0	0	2		Yes	0	0	1		ABC
4899	PRIMATES	PITHECIIDAE	Callicebus	moloch	Callicebus_moloch	Genus	0	0	0	1	Surridge et al. (2003), table 1; Hirai et al. (2012), figure 7.3.	1	0	0	0	0	0	1	1	1	1	0	0	1	0	0	0		Yes	0	0	1		ABC
4900	PRIMATES	PITHECIIDAE	Callicebus	nigrifrons	Callicebus_nigrifrons	Genus	0	0	0	1	Surridge et al. (2003), table 1; Hirai et al. (2012), figure 7.3.	0	0	0	0	0	0	0	1	0	1	0	0	0	0	0	0	Frugivore	Yes	0	0	1		ABC
4901	PRIMATES	PITHECIIDAE	Callicebus	oenanthe	Callicebus_oenanthe	Genus	0	0	0	1	Surridge et al. (2003), table 1; Hirai et al. (2012), figure 7.3.	1	0	0	0	0	0	1	1	3	1	0	0	0	0	0	3		Yes	0	0	1		ABC
4902	PRIMATES	PITHECIIDAE	Callicebus	olallae	Callicebus_olallae	Genus	0	0	0	1	Surridge et al. (2003), table 1; Hirai et al. (2012), figure 7.3.	0	0	0	0	0	0	0	1	0	1	0	0	0	0	0	0		Yes	0	0	1		ABC
4903	PRIMATES	PITHECIIDAE	Callicebus	ornatus	Callicebus_ornatus	Genus	0	0	0	1	Surridge et al. (2003), table 1; Hirai et al. (2012), figure 7.3.	2	2	0	0	0	0	2	1	0	1	0	0	2	0	0	2		Yes	0	0	1		ABC
4904	PRIMATES	PITHECIIDAE	Callicebus	pallescens	Callicebus_pallescens	Genus	0	0	0	1	Surridge et al. (2003), table 1; Hirai et al. (2012), figure 7.3.	1	0	0	0	0	0	1	1	1	1	0	0	1	0	0	0		Yes	0	0	1		ABC
4905	PRIMATES	PITHECIIDAE	Callicebus	personatus	Callicebus_personatus	Genus	0	0	0	1	Surridge et al. (2003), table 1; Hirai et al. (2012), figure 7.3.	2	2	0	0	0	0	2	1	0	1	0	0	2	0	0	2	Frugivore	Yes	0	0	1		ABC
4906	PRIMATES	PITHECIIDAE	Callicebus	purinus	Callicebus_purinus	Genus	0	0	0	1	Surridge et al. (2003), table 1; Hirai et al. (2012), figure 7.3.	2	2	0	0	0	0	2	1	0	1	0	0	2	0	0	2		Yes	0	0	1		ABC
4907	PRIMATES	PITHECIIDAE	Callicebus	regulus	Callicebus_regulus	Genus	0	0	0	1	Surridge et al. (2003), table 1; Hirai et al. (2012), figure 7.3.	1	0	0	0	0	0	1	1	1	1	0	0	1	0	0	0		Yes	0	0	1		ABC
4908	PRIMATES	PITHECIIDAE	Callicebus	stephennashi	Callicebus_stephennashi	Genus	0	0	0	1	Surridge et al. (2003), table 1; Hirai et al. (2012), figure 7.3.	1	0	0	0	0	0	1	1	1	1	0	0	0	0	0	0		Yes	0	0	1		ABC
4909	PRIMATES	PITHECIIDAE	Callicebus	torquatus	Callicebus_torquatus	Genus	0	0	0	1	Surridge et al. (2003), table 1; Hirai et al. (2012), figure 7.3.	1	0	0	0	0	0	1	1	1	1	0	0	0	0	0	0		Yes	0	0	1		ABC
346	PRIMATES	CALLITRICHIDAE	Callimico	goeldii	Callimico_goeldii	Genus	0	0	0	1	Surridge et al. (2003), table 1; Hirai et al. (2012), figure 7.3.	1	2	0	0	0	0	1	1	0	1	0	0	0	0	0	0	Omnivore	No	0	0	1		ABC
348	PRIMATES	CALLITRICHIDAE	Callithrix	aurita	Callithrix_aurita	Genus	0	0	0	1	Surridge et al. (2003), table 1; Hirai et al. (2012), figure 7.3.	1	1	0	0	1	0	1	1	0	1	1	0	0	0	0	1	Omnivore	No	0	0	1		ABC
349	PRIMATES	CALLITRICHIDAE	Callithrix	flaviceps	Callithrix_flaviceps	Genus	0	0	0	1	Surridge et al. (2003), table 1; Hirai et al. (2012), figure 7.3.	1	1	0	0	1	0	1	1	0	1	1	0	0	0	0	1	Gummivore	No	0	0	1		ABC
350	PRIMATES	CALLITRICHIDAE	Callithrix	geoffroyi	Callithrix_geoffroyi	Genus	0	0	0	1	Surridge et al. (2003), table 1; Hirai et al. (2012), figure 7.3.	1	1	0	0	1	0	1	1	0	1	1	0	0	0	0	1	Gummivore	No	0	0	1		ABC	Genus
351	PRIMATES	CALLITRICHIDAE	Callithrix	jacchus	Callithrix_jacchus	Genus	0	0	0	1	Surridge et al. (2003), table 1; Hirai et al. (2012), figure 7.3.	1	1	0	0	1	0	1	1	0	1	1	0	0	0	0	1	Gummivore	No	0	0	1		ABC	Genus
352	PRIMATES	CALLITRICHIDAE	Callithrix	kuhlii	Callithrix_kuhlii	Genus	0	0	0	1	Surridge et al. (2003), table 1; Hirai et al. (2012), figure 7.3.	1	1	0	0	1	0	1	1	0	1	1	0	0	0	0	1	Omnivore	No	0	0	1		ABC
353	PRIMATES	CALLITRICHIDAE	Callithrix	penicillata	Callithrix_penicillata	Genus	0	0	0	1	Surridge et al. (2003), table 1; Hirai et al. (2012), figure 7.3.	2	2	0	0	0	0	2	1	0	2	0	0	0	0	0	1	Gummivore	No	0	0	1		ABC
355	PRIMATES	CALLITRICHIDAE	Cebuella	pygmaea	Cebuella_pygmaea	Genus	0	0	0	1	Surridge et al. (2003), table 1; Hirai et al. (2012), figure 7.3.	2	0	0	0	0	0	2	1	0	2	0	0	0	0	0	1	Omnivore	No	0		1	1		Genus
518	PRIMATES	CEBIDAE	Cebus	albifrons	Cebus_albifrons	Genus	0	0	0	1	Surridge et al. (2003), table 1; Hirai et al. (2012), figure 7.3.	1	1	0	0	0	0	1	1	1	1	0	0	0	0	0	1	Omnivore	No	0	0	1		ABC
519	PRIMATES	CEBIDAE	Cebus	apella	Cebus_apella	Species	0	0	0	1	Regan et al. (2001): 'Colour vision in Cebus apella resembles that of Saimiri scireus. Peak sensitivities of the M- and L- pigments are around 536, 550 and 562 nm.'; Surridge et al. (2003), table 1; Hirai et al. (2012), figure 7.3.	1	2	2	2	2	0	1	1	2	1	0	0	3	3	0	3		Yes	0	0	1		ABC
520	PRIMATES	CEBIDAE	Cebus	capucinus	Cebus_capucinus	Genus	0	0	0	1	Surridge et al. (2003), table 1; Hirai et al. (2012), figure 7.3.	1	2	2	2	2	0	1	1	2	1	0	0	3	3	0	3	Omnivore	No	0	0	1		ABC	Genus
521	PRIMATES	CEBIDAE	Cebus	cay	Cebus_cay	Genus	0	0	0	1	Surridge et al. (2003), table 1; Hirai et al. (2012), figure 7.3.	1	1	0	0	0	0	1	1	1	1	0	0	0	0	0	1		Yes	0		1
522	PRIMATES	CEBIDAE	Cebus	flavius	Cebus_flavius	Genus	0	0	0	1	Surridge et al. (2003), table 1; Hirai et al. (2012), figure 7.3.	1	1	0	0	0	0	1	1	1	1	0	0	0	0	0	1		Yes	0		1
523	PRIMATES	CEBIDAE	Cebus	kaapori	Cebus_kaapori	Genus	0	0	0	1	Surridge et al. (2003), table 1; Hirai et al. (2012), figure 7.3.	1	2	2	2	2	0	1	1	2	1	0	0	3	3	0	3	Omnivore	No	0	0	1		ABC
524	PRIMATES	CEBIDAE	Cebus	libidinosus	Cebus_libidinosus	Genus	0	0	0	1	Surridge et al. (2003), table 1; Hirai et al. (2012), figure 7.3.	1	2	2	2	2	0	1	1	2	1	0	0	3	3	0	3		Yes	0	0	1		ABC
525	PRIMATES	CEBIDAE	Cebus	macrocephalus	Cebus_macrocephalus	Genus	0	0	0	1	Surridge et al. (2003), table 1; Hirai et al. (2012), figure 7.3.	1	2	2	2	2	0	1	1	2	1	0	0	3	3	0	3		Yes	0		1
526	PRIMATES	CEBIDAE	Cebus	nigritus	Cebus_nigritus	Genus	0	0	0	1	Surridge et al. (2003), table 1; Hirai et al. (2012), figure 7.3.	1	2	2	2	2	0	1	1	2	1	0	0	3	3	0	3		Yes	0	0	1		ABC
527	PRIMATES	CEBIDAE	Cebus	olivaceus	Cebus_olivaceus	Genus	0	0	0	1	Surridge et al. (2003), table 1; Hirai et al. (2012), figure 7.3.	1	2	2	2	2	0	1	1	1	1	0	0	3	3	0	3	Omnivore	No	0	0	1		ABC
528	PRIMATES	CEBIDAE	Cebus	robustus	Cebus_robustus	Genus	0	0	0	1	Surridge et al. (2003), table 1; Hirai et al. (2012), figure 7.3.	1	2	2	2	2	0	1	1	2	1	0	0	3	3	0	3		Yes	0		1
529	PRIMATES	CEBIDAE	Cebus	xanthosternos	Cebus_xanthosternos	Genus	0	0	0	1	Surridge et al. (2003), table 1; Hirai et al. (2012), figure 7.3.	1	2	2	2	2	0	1	1	2	1	0	0	3	3	0	3		Yes	0	0	1		ABC
540	PRIMATES	CERCOPITHECIDAE	Cercocebus	agilis	Cercocebus_agilis	Family	0	0	1	0	Regan et al. (2001): 'In the Old World monkeys and apes, so far as is known, there is a uniform trichromatic colour vision.'	0	0	0	0	0	0	0	1	0	1	0	0	2	2	2	0	Frugivore	Yes	0	0	1		ABC
541	PRIMATES	CERCOPITHECIDAE	Cercocebus	atys	Cercocebus_atys	Family	0	0	1	0	Regan et al. (2001): 'In the Old World monkeys and apes, so far as is known, there is a uniform trichromatic colour vision.'	2	0	0	0	0	0	0	1	0	1	0	0	0	0	0	0	Frugivore	Yes	0	0	1		ABC
542	PRIMATES	CERCOPITHECIDAE	Cercocebus	chrysogaster	Cercocebus_chrysogaster	Family	0	0	1	0	Regan et al. (2001): 'In the Old World monkeys and apes, so far as is known, there is a uniform trichromatic colour vision.'	2	0	0	0	0	0	0	1	0	1	0	0	0	0	0	0	Frugivore	Yes	0	0	1		ABC
543	PRIMATES	CERCOPITHECIDAE	Cercocebus	galeritus	Cercocebus_galeritus	Family	0	0	1	0	Regan et al. (2001): 'In the Old World monkeys and apes, so far as is known, there is a uniform trichromatic colour vision.'	1	0	0	0	0	0	1	1	1	1	0	0	0	0	0	0	Frugivore	Yes	0	0	1		ABC
544	PRIMATES	CERCOPITHECIDAE	Cercocebus	sanjei	Cercocebus_sanjei	Family	0	0	1	0	Regan et al. (2001): 'In the Old World monkeys and apes, so far as is known, there is a uniform trichromatic colour vision.'	0	0	0	0	0	0	0	1	1	1	0	0	1	0	1	0	Frugivore	Yes	0	0	1		ABC
545	PRIMATES	CERCOPITHECIDAE	Cercocebus	torquatus	Cercocebus_torquatus	Family	0	0	1	0	Regan et al. (2001): 'In the Old World monkeys and apes, so far as is known, there is a uniform trichromatic colour vision.'	2	0	0	0	0	0	0	1	0	1	0	0	0	0	0	0	Frugivore	Yes	0	0	1		ABC
547	PRIMATES	CERCOPITHECIDAE	Cercopithecus	ascanius	Cercopithecus_ascanius	Genus	0	0	1	0	Surridge et al. (2003), table 1.	3	3	0	3	3	0	3	1	3	1	0	3	2	0	0	0	Frugivore	Yes	0	0	1		ABC
548	PRIMATES	CERCOPITHECIDAE	Cercopithecus	campbelli	Cercopithecus_campbelli	Genus	0	0	1	0	Surridge et al. (2003), table 1.	3	3	0	3	3	0	3	1	3	1	0	3	2	0	0	0	Frugivore, Omnivore	Yes	0	0	1		ABC
549	PRIMATES	CERCOPITHECIDAE	Cercopithecus	cephus	Cercopithecus_cephus	Genus	0	0	1	0	Surridge et al. (2003), table 1.	2	2	0	2	0	0	2	1	2	1	0	0	2	0	0	0	Frugivore	Yes	0	0	1		ABC
550	PRIMATES	CERCOPITHECIDAE	Cercopithecus	diana	Cercopithecus_diana	Genus	0	0	1	0	Surridge et al. (2003), table 1.	3	3	0	3	3	0	3	1	3	1	0	3	2	0	0	0	Frugivore	Yes	0	0	1		ABC
551	PRIMATES	CERCOPITHECIDAE	Cercopithecus	dryas	Cercopithecus_dryas	Genus	0	0	1	0	Surridge et al. (2003), table 1.	3	3	0	3	3	0	3	1	3	1	0	3	2	0	0	0	Frugivore	Yes	0	0	1		ABC
552	PRIMATES	CERCOPITHECIDAE	Cercopithecus	erythrogaster	Cercopithecus_erythrogaster	Genus	0	0	1	0	Surridge et al. (2003), table 1.	3	3	0	3	3	0	3	1	3	1	0	3	2	0	0	0		Yes	0	0	1		ABC
553	PRIMATES	CERCOPITHECIDAE	Cercopithecus	erythrotis	Cercopithecus_erythrotis	Genus	0	0	1	0	Surridge et al. (2003), table 1.	3	3	0	3	3	0	3	1	3	1	0	3	2	0	0	0	Frugivore	Yes	0	0	1		ABC
554	PRIMATES	CERCOPITHECIDAE	Cercopithecus	hamlyni	Cercopithecus_hamlyni	Genus	0	0	1	0	Surridge et al. (2003), table 1.	3	3	0	3	3	0	3	1	3	1	0	3	2	0	0	0	Omnivore	No	0	0	1		ABC
555	PRIMATES	CERCOPITHECIDAE	Cercopithecus	lhoesti	Cercopithecus_lhoesti	Genus	0	0	1	0	Surridge et al. (2003), table 1.	3	3	0	3	3	0	3	1	3	1	0	3	2	0	0	0		Yes	0	0	1		ABC
556	PRIMATES	CERCOPITHECIDAE	Cercopithecus	mitis	Cercopithecus_mitis	Genus	0	0	1	0	Surridge et al. (2003), table 1.	3	3	0	3	3	0	3	1	3	1	0	3	2	0	0	0	Frugivore	Yes	0	0	1		ABC
557	PRIMATES	CERCOPITHECIDAE	Cercopithecus	mona	Cercopithecus_mona	Genus	0	0	1	0	Surridge et al. (2003), table 1.	3	3	0	3	3	0	3	1	3	1	0	3	2	0	0	0	Frugivore	Yes	0	0	1		ABC
558	PRIMATES	CERCOPITHECIDAE	Cercopithecus	neglectus	Cercopithecus_neglectus	Genus	0	0	1	0	Surridge et al. (2003), table 1.	3	3	0	3	3	0	3	1	3	1	0	3	2	0	0	0	Frugivore	Yes	0	0	1		ABC
559	PRIMATES	CERCOPITHECIDAE	Cercopithecus	nictitans	Cercopithecus_nictitans	Genus	0	0	1	0	Surridge et al. (2003), table 1.	3	3	0	3	3	0	3	1	3	1	0	3	2	0	0	0	Frugivore	Yes	0	0	1		ABC
560	PRIMATES	CERCOPITHECIDAE	Cercopithecus	petaurista	Cercopithecus_petaurista	Genus	0	0	1	0	Surridge et al. (2003), table 1.	3	3	0	3	3	0	3	1	3	1	0	3	2	0	0	0	Folivore_frugivore	Yes	0	0	1		ABC
561	PRIMATES	CERCOPITHECIDAE	Cercopithecus	pogonias	Cercopithecus_pogonias	Genus	0	0	1	0	Surridge et al. (2003), table 1.	3	3	0	3	3	0	3	1	3	1	0	3	2	0	0	0	Frugivore	Yes	0	0	1		ABC
562	PRIMATES	CERCOPITHECIDAE	Cercopithecus	preussi	Cercopithecus_preussi	Genus	0	0	1	0	Surridge et al. (2003), table 1.	3	3	0	3	3	0	3	1	3	1	0	3	2	0	0	0		Yes	0	0	1		ABC
563	PRIMATES	CERCOPITHECIDAE	Cercopithecus	sclateri	Cercopithecus_sclateri	Genus	0	0	1	0	Surridge et al. (2003), table 1.	1	0	0	0	0	0	1	1	0	1	0	0	1	0	0	0	Frugivore	Yes	0	0	1		ABC
564	PRIMATES	CERCOPITHECIDAE	Cercopithecus	solatus	Cercopithecus_solatus	Genus	0	0	1	0	Surridge et al. (2003), table 1.	0	0	0	0	0	0	0	1	0	1	0	0	2	0	2	0		Yes	0	0	1		ABC
763	PRIMATES	CHEIROGALEIDAE	Cheirogaleus	crossleyi	Cheirogaleus_crossleyi	Genus	0	1	0	0	Surridge et al. (2003), table 1.	1	0	0	0	0	0	1	1	0	1	1	0	0	0	0	1	Omnivore	No	1	0	0		ABC
764	PRIMATES	CHEIROGALEIDAE	Cheirogaleus	major	Cheirogaleus_major	Species	0	1	0	0	Valenta et al. (2016), table 1.	1	0	0	0	0	0	1	1	0	1	1	0	0	0	0	1	Folivore_frugivore	Yes	1	0	0		ABC
765	PRIMATES	CHEIROGALEIDAE	Cheirogaleus	medius	Cheirogaleus_medius	Species	1	0	0	0	Veilleux et al. (2014), figure 1; Valenta et al. (2016), table 1.	1	0	0	0	0	0	1	1	0	1	1	0	0	0	0	1	Folivore_frugivore	Yes	1	0	0		ABC
766	PRIMATES	CHEIROGALEIDAE	Cheirogaleus	minusculus	Cheirogaleus_minusculus	Genus	0	1	0	0	Surridge et al. (2003), table 1.	1	0	0	0	0	0	1	1	0	1	1	0	0	0	0	1		Yes	1	0	0		ABC
768	PRIMATES	CHEIROGALEIDAE	Cheirogaleus	sibreei	Cheirogaleus_sibreei	Genus	0	1	0	0	Surridge et al. (2003), table 1.	1	0	0	0	0	0	1	1	0	1	1	0	0	0	0	1		Yes	1	0	0		ABC
4911	PRIMATES	PITHECIIDAE	Chiropotes	albinasus	Chiropotes_albinasus	Genus	0	0	0	1	Lucas et al. (2003):'…given that severel plattyrhine genera (including Chiropotes) possess an allelic trichromacy...'	3	0	0	0	0	0	3	1	1	1	0	0	0	0	0	3	Frugivore	Yes	0	0	1		ABC
4912	PRIMATES	PITHECIIDAE	Chiropotes	chiropotes	Chiropotes_chiropotes	Genus	0	0	0	1	Lucas et al. (2003):'…given that severel plattyrhine genera (including Chiropotes) possess an allelic trichromacy...'	3	0	0	0	0	0	3	1	1	1	0	0	0	0	0	3	Frugivore	Yes	0	0	1		D1
4913	PRIMATES	PITHECIIDAE	Chiropotes	satanas	Chiropotes_satanas	Genus	0	0	0	1	Lucas et al. (2003):'…given that severel plattyrhine genera (including Chiropotes) possess an allelic trichromacy...'	3	0	0	0	0	0	3	1	1	1	0	0	0	0	0	3	Frugivore	Yes	0	0	1		ABC
4914	PRIMATES	PITHECIIDAE	Chiropotes	utahickae	Chiropotes_utahickae	Species	0	0	0	1	Moreira de Lima et al. (2016):'…demonstrating a color vision polymorphism in C. utahickae similar to the majority of Neotropical Primates.'	3	0	0	0	0	0	3	1	1	1	0	0	0	0	0	2	Frugivore	Yes	0	0	1		D1
566	PRIMATES	CERCOPITHECIDAE	Chlorocebus	aethiops	Chlorocebus_aethiops	Family	0	0	1	0	Regan et al. (2001): 'In the Old World monkeys and apes, so far as is known, there is a uniform trichromatic colour vision.'	0	0	0	0	0	0	0	1	1	1	0	0	1	1	0	1	Omnivore	No	0	0	1		ABC
567	PRIMATES	CERCOPITHECIDAE	Chlorocebus	cynosuros	Chlorocebus_cynosuros	Family	0	0	1	0	Regan et al. (2001): 'In the Old World monkeys and apes, so far as is known, there is a uniform trichromatic colour vision.'	1	1	0	0	0	0	1	1	0	1	0	0	0	0	0	1	Omnivore	No	0	0	1		ABC
568	PRIMATES	CERCOPITHECIDAE	Chlorocebus	djamdjamensis	Chlorocebus_djamdjamensis	Family	0	0	1	0	Regan et al. (2001): 'In the Old World monkeys and apes, so far as is known, there is a uniform trichromatic colour vision.'	1	1	0	0	0	0	1	1	0	1	0	0	0	0	0	1	Folivore	No	0	0	1		ABC
569	PRIMATES	CERCOPITHECIDAE	Chlorocebus	pygerythrus	Chlorocebus_pygerythrus	Family	0	0	1	0	Regan et al. (2001): 'In the Old World monkeys and apes, so far as is known, there is a uniform trichromatic colour vision.'	1	1	0	0	0	0	1	1	0	1	0	0	0	0	0	1	Omnivore	No	0	0	1		ABC
570	PRIMATES	CERCOPITHECIDAE	Chlorocebus	sabaeus	Chlorocebus_sabaeus	Family	0	0	1	0	Regan et al. (2001): 'In the Old World monkeys and apes, so far as is known, there is a uniform trichromatic colour vision.'	1	1	0	0	0	0	1	1	0	1	0	0	0	0	0	1	Omnivore	No	0	0	1		ABC
571	PRIMATES	CERCOPITHECIDAE	Chlorocebus	tantalus	Chlorocebus_tantalus	Family	0	0	1	0	Regan et al. (2001): 'In the Old World monkeys and apes, so far as is known, there is a uniform trichromatic colour vision.'	1	1	0	0	0	0	1	1	0	1	0	0	0	0	0	1	Omnivore	No	0	0	1		ABC
573	PRIMATES	CERCOPITHECIDAE	Colobus	angolensis	Colobus_angolensis	Genus	0	0	1	0	Surridge et al. (2003), table 1.	0	0	0	0	0	0	0	1	0	0	0	0	1	0	0	0	Folivore	Yes	0	0	1		ABC
574	PRIMATES	CERCOPITHECIDAE	Colobus	guereza	Colobus_guereza	Genus	0	0	1	0	Surridge et al. (2003), table 1.	0	0	0	0	0	0	0	1	0	1	0	0	1	0	0	1	Folivore_frugivore	Yes	0	0	1		ABC
575	PRIMATES	CERCOPITHECIDAE	Colobus	polykomos	Colobus_polykomos	Genus	0	0	1	0	Surridge et al. (2003), table 1.	0	0	0	0	0	0	0	1	0	1	0	0	1	0	0	1	Folivore	No	0	0	1		ABC
576	PRIMATES	CERCOPITHECIDAE	Colobus	satanas	Colobus_satanas	Genus	0	0	1	0	Surridge et al. (2003), table 1.	0	0	0	0	0	0	0	1	1	1	0	0	1	1	0	0	Frugivore	Yes	0	0	1		ABC
577	PRIMATES	CERCOPITHECIDAE	Colobus	vellerosus	Colobus_vellerosus	Genus	0	0	1	0	Surridge et al. (2003), table 1.	0	0	0	0	0	0	0	1	0	1	0	0	1	0	0	1	Folivore	No	0	0	1		ABC
1899	PRIMATES	DAUBENTONIIDAE	Daubentonia	madagascariensis	Daubentonia_madagascariensis	Genus	0	1	0	0	Surridge et al. (2003), table 1.	1	0	0	0	0	0	1	1	1	0	1	0	0	0	0	0	Insectivore	Yes	1	0	0		ABC
579	PRIMATES	CERCOPITHECIDAE	Erythrocebus	patas	Erythrocebus_patas	Family	0	0	1	0	Regan et al. (2001): 'In the Old World monkeys and apes, so far as is known, there is a uniform trichromatic colour vision.'	0	0	0	0	0	0	0	1	1	1	0	0	1	1	1	1	Omnivore	No	0	0	1		ABC	Genus
2894	PRIMATES	LEMURIDAE	Eulemur	albifrons	Eulemur_albifrons	Genus	0	1	0	0	Jacobs et al. 2019	0	0	0	0	0	0	0	1	0	1	0	0	1	1	0	0	Frugivore	Yes	0	0	1		ABC
2895	PRIMATES	LEMURIDAE	Eulemur	cinereiceps	Eulemur_cinereiceps	Genus	0	1	0	0	Jacobs et al. 2019	0	0	0	0	0	0	0	1	0	1	0	0	3	0	0	3	Frugivore	Yes	0	0	1		ABC
2896	PRIMATES	LEMURIDAE	Eulemur	collaris	Eulemur_collaris	Species	0	1	0	0	Jacobs & Bradley (2016), figure 3.	0	0	0	0	0	0	0	1	0	1	0	0	0	0	0	0	Frugivore	Yes	0	0	1		ABC
2897	PRIMATES	LEMURIDAE	Eulemur	coronatus	Eulemur_coronatus	Genus	0	1	0	0	Jacobs et al. 2019	0	0	0	0	0	0	0	1	0	1	0	0	0	0	0	0	Frugivore	Yes	0	0	1		ABC
2898	PRIMATES	LEMURIDAE	Eulemur	fulvus	Eulemur_fulvus	Species	0	1	0	0	Regan et al. (2001): 'Jacobs and Deegan (1993a) report only two cone pigments in Eulemur fulvus.'; Tan & Li (1999), table 1.	0	0	0	0	0	0	0	1	0	1	0	0	1	1	0	0	Folivore_frugivore	Yes	0	0	1		ABC
2899	PRIMATES	LEMURIDAE	Eulemur	macaco	Eulemur_macaco	Genus	0	0	0	1	Veilleux et al. (2014), figure 1.	0	0	0	0	0	0	0	1	0	1	0	0	1	1	0	0	Frugivore	Yes	0	0	1		ABC
2900	PRIMATES	LEMURIDAE	Eulemur	mongoz	Eulemur_mongoz	Species	0	1	0	0	Jacobs & Bradley (2016), figure 3.	0	0	0	0	0	0	0	1	0	1	0	0	1	1	0	0	Folivore_frugivore	Yes	1	1	1		ABC
2901	PRIMATES	LEMURIDAE	Eulemur	rubriventer	Eulemur_rubriventer	Species	0	1	0	0	Jacobs & Bradley (2016), figure 3.	0	0	0	0	0	0	0	1	0	1	0	0	0	0	0	0	Folivore_frugivore, Frugivore	Yes	0	0	1		ABC
2902	PRIMATES	LEMURIDAE	Eulemur	rufifrons	Eulemur_rufifrons	Genus	0	1	0	0	Jacobs et al. 2019	0	0	0	0	0	0	0	1	0	1	0	0	1	1	0	0	Folivore_frugivore	Yes	0	0	1	1
2903	PRIMATES	LEMURIDAE	Eulemur	rufus	Eulemur_rufus	Genus	0	0	0	1	Veilleux et al. (2014), figure 1.	0	0	0	0	0	0	0	1	0	1	0	0	1	1	0	0	Frugivore	Yes	0	0	1		ABC
2904	PRIMATES	LEMURIDAE	Eulemur	sanfordi	Eulemur_sanfordi	Genus	0	1	0	0	Jacobs et al. 2019	0	0	0	0	0	0	0	1	0	1	0	0	1	1	0	0	Frugivore	Yes	0	0	1		ABC
2475	PRIMATES	GALAGIDAE	Euoticus	elegantulus	Euoticus_elegantulus	Family	1	0	0	0	Lucas et al. (2003): 'The bush babies (Galagonidae) are monochromatic: they lack S photopigments and possess only a single cone maximally sensitive at 543 nm.'	2	0	0	0	0	0	2	1	0	2	0	0	0	0	0	1	Gummivore	No	1	0	0		ABC
2476	PRIMATES	GALAGIDAE	Euoticus	pallidus	Euoticus_pallidus	Family	1	0	0	0	Lucas et al. (2003): 'The bush babies (Galagonidae) are monochromatic: they lack S photopigments and possess only a single cone maximally sensitive at 543 nm.'	0	0	0	0	0	0	0	1	0	0	0	0	0	0	0	1	Gummivore	Yes	1	0	0		ABC
2478	PRIMATES	GALAGIDAE	Galago	gallarum	Galago_gallarum	Genus	1	0	0	0	Surridge et al. (2003), table 1.	1	0	0	0	0	0	1	1	0	0	0	0	0	0	0	1	Omnivore	Yes	1	0	0		ABC
2479	PRIMATES	GALAGIDAE	Galago	matschiei	Galago_matschiei	Genus	1	0	0	0	Surridge et al. (2003), table 1.	1	0	0	0	0	0	1	1	0	0	0	0	0	0	0	1	Omnivore	Yes	1	0	0		ABC
2480	PRIMATES	GALAGIDAE	Galago	moholi	Galago_moholi	Genus	1	0	0	0	Surridge et al. (2003), table 1.	1	0	0	0	0	0	1	1	0	0	0	0	0	0	0	1	Omnivore	Yes	1	0	0		ABC
2481	PRIMATES	GALAGIDAE	Galago	senegalensis	Galago_senegalensis	Genus	1	0	0	0	Surridge et al. (2003), table 1.	1	0	0	0	0	0	1	1	0	0	0	0	0	0	0	1	Omnivore	Yes	1	0	0		ABC
2483	PRIMATES	GALAGIDAE	Galagoides	cocos	Galagoides_cocos	Family	1	0	0	0	Lucas et al. (2003): 'The bush babies (Galagonidae) are monochromatic: they lack S photopigments and possess only a single cone maximally sensitive at 543 nm.'	1	0	0	0	0	0	1	2	0	2	0	0	0	0	0	2	Omnivore	No	1		0	1
2484	PRIMATES	GALAGIDAE	Galagoides	demidovii	Galagoides_demidovii	Family	1	0	0	0	Lucas et al. (2003): 'The bush babies (Galagonidae) are monochromatic: they lack S photopigments and possess only a single cone maximally sensitive at 543 nm.'	1	0	0	0	0	0	1	2	0	2	0	0	0	0	0	2	Omnivore	No	1		0	1
2485	PRIMATES	GALAGIDAE	Galagoides	granti	Galagoides_granti	Family	1	0	0	0	Lucas et al. (2003): 'The bush babies (Galagonidae) are monochromatic: they lack S photopigments and possess only a single cone maximally sensitive at 543 nm.'	1	0	0	0	0	0	1	2	0	2	0	0	0	0	0	2	Omnivore	No	1		0	1
2486	PRIMATES	GALAGIDAE	Galagoides	nyasae	Galagoides_nyasae	Family	1	0	0	0	Lucas et al. (2003): 'The bush babies (Galagonidae) are monochromatic: they lack S photopigments and possess only a single cone maximally sensitive at 543 nm.'	1	0	0	0	0	0	1	2	0	2	0	0	0	0	0	2		Yes	1		0
2487	PRIMATES	GALAGIDAE	Galagoides	orinus	Galagoides_orinus	Family	1	0	0	0	Lucas et al. (2003): 'The bush babies (Galagonidae) are monochromatic: they lack S photopigments and possess only a single cone maximally sensitive at 543 nm.'	1	0	0	0	0	0	1	2	0	2	0	0	0	0	0	2	Omnivore	No	1		0	1
2488	PRIMATES	GALAGIDAE	Galagoides	rondoensis	Galagoides_rondoensis	Family	1	0	0	0	Lucas et al. (2003): 'The bush babies (Galagonidae) are monochromatic: they lack S photopigments and possess only a single cone maximally sensitive at 543 nm.'	1	0	0	0	0	0	1	2	0	2	0	0	0	0	0	2	Omnivore	No	1		0	1
2489	PRIMATES	GALAGIDAE	Galagoides	thomasi	Galagoides_thomasi	Family	1	0	0	0	Lucas et al. (2003): 'The bush babies (Galagonidae) are monochromatic: they lack S photopigments and possess only a single cone maximally sensitive at 543 nm.'	1	0	0	0	0	0	1	2	0	2	0	0	0	0	0	2	Omnivore	No	1		0	1
2490	PRIMATES	GALAGIDAE	Galagoides	zanzibaricus	Galagoides_zanzibaricus	Family	1	0	0	0	Lucas et al. (2003): 'The bush babies (Galagonidae) are monochromatic: they lack S photopigments and possess only a single cone maximally sensitive at 543 nm.'	1	0	0	0	0	0	1	2	0	2	0	0	0	0	0	2	Omnivore	No	1		0	1
2806	PRIMATES	HOMINIDAE	Gorilla	beringei	Gorilla_beringei	Genus	0	0	1	0	Surridge et al. (2003), table 1.	0	0	0	0	0	0	0	1	0	1	0	0	1	0	1	0	Folivore_frugivore	Yes	0	0	1		ABC
2807	PRIMATES	HOMINIDAE	Gorilla	gorilla	Gorilla_gorilla	Genus	0	0	1	0	Surridge et al. (2003), table 1.	0	0	0	0	0	0	0	1	0	1	0	0	1	0	0	1	Folivore_frugivore	Yes	0	0	1		ABC
2906	PRIMATES	LEMURIDAE	Hapalemur	alaotrensis	Hapalemur_alaotrensis	Genus	0	1	0	0	Surridge et al. (2003), table 1.	0	0	0	0	0	0	0	1	0	0	0	0	1	1	0	0	Folivore	Yes	0	0	1		ABC
2907	PRIMATES	LEMURIDAE	Hapalemur	aureus	Hapalemur_aureus	Genus	0	1	0	0	Surridge et al. (2003), table 1.	0	0	0	0	0	0	0	1	0	0	0	0	1	1	0	0	Folivore	Yes	0	0	1		ABC
2908	PRIMATES	LEMURIDAE	Hapalemur	griseus	Hapalemur_griseus	Genus	0	1	0	0	Surridge et al. (2003), table 1.	0	0	0	0	0	0	0	1	0	0	0	0	1	1	0	0	Folivore	Yes	0	0	1		ABC
2909	PRIMATES	LEMURIDAE	Hapalemur	meridionalis	Hapalemur_meridionalis	Genus	0	1	0	0	Surridge et al. (2003), table 1.	0	0	0	0	0	0	0	1	0	0	0	0	1	1	0	1	Folivore	Yes	0		1	1
2910	PRIMATES	LEMURIDAE	Hapalemur	occidentalis	Hapalemur_occidentalis	Genus	0	1	0	0	Surridge et al. (2003), table 1.	0	0	0	0	0	0	0	1	0	0	0	0	1	1	0	1	Folivore_frugivore	Yes	0	0	1		ABC
2826	PRIMATES	HYLOBATIDAE	Hoolock	hoolock	Hoolock_hoolock	Genus	0	0	1	0	D'Agostino & Cunningham (2015): 'As all genera of gibbon enjoy the benefits of full trichromatic vision…'	0	0	0	0	0	0	0	1	0	1	0	0	1	0	0	0	Frugivore	Yes	0		1	1
2827	PRIMATES	HYLOBATIDAE	Hoolock	leuconedys	Hoolock_leuconedys	Genus	0	0	1	0	D'Agostino & Cunningham (2015): 'As all genera of gibbon enjoy the benefits of full trichromatic vision…'	2	3	0	0	0	0	2	1	0	1	0	0	2	0	0	2	Folivore_frugivore, Frugivore	Yes	0		1	1
2829	PRIMATES	HYLOBATIDAE	Hylobates	agilis	Hylobates_agilis	Genus	0	0	1	0	Surridge et al. (2003), table 1.	2	0	0	0	0	0	2	1	0	1	0	0	2	0	0	0	Frugivore	Yes	0	0	1		ABC	Genus
2830	PRIMATES	HYLOBATIDAE	Hylobates	albibarbis	Hylobates_albibarbis	Genus	0	0	1	0	Surridge et al. (2003), table 1.	2	0	0	0	0	0	2	1	0	1	0	0	2	0	0	0	Frugivore	Yes	0	0	1		ABC
2831	PRIMATES	HYLOBATIDAE	Hylobates	klossii	Hylobates_klossii	Genus	0	0	1	0	Surridge et al. (2003), table 1.	2	0	0	0	0	0	2	1	0	1	0	0	0	0	0	0	Frugivore	Yes	0	0	1		ABC	Genus
2832	PRIMATES	HYLOBATIDAE	Hylobates	lar	Hylobates_lar	Genus	0	0	1	0	Surridge et al. (2003), table 1.	3	0	0	0	0	0	3	1	0	1	0	0	2	0	0	2	Frugivore	Yes	0	0	1		ABC
2833	PRIMATES	HYLOBATIDAE	Hylobates	moloch	Hylobates_moloch	Genus	0	0	1	0	Surridge et al. (2003), table 1.	0	0	0	0	0	0	0	1	0	1	0	0	0	0	0	0	Frugivore	Yes	0	0	1		ABC
2834	PRIMATES	HYLOBATIDAE	Hylobates	muelleri	Hylobates_muelleri	Genus	0	0	1	0	Surridge et al. (2003), table 1.	2	0	0	0	0	0	2	1	0	1	0	0	2	0	0	0	Frugivore	Yes	0	0	1		ABC
2835	PRIMATES	HYLOBATIDAE	Hylobates	pileatus	Hylobates_pileatus	Genus	0	0	1	0	Surridge et al. (2003), table 1.	2	3	0	0	0	0	2	1	0	1	0	0	2	0	0	2	Frugivore	Yes	0	0	1		ABC
2874	PRIMATES	INDRIIDAE	Indri	indri	Indri_indri	Species	0	0	0	1	Peichl et al. (2016): 'A recent molecular study of diurnal Indriidae identified M/L opsin polymorphism in Indri indri (R.L. Jacobs et al., in preparation).'	0	0	0	0	0	0	0	1	0	1	0	0	1	1	0	1	Folivore	No	0	0	1		ABC
80	PRIMATES	ATELIDAE	Lagothrix	cana	Lagothrix_cana	Genus	0	0	0	1	Surridge et al. (2003), table 1; Hirai et al. (2012), figure 7.3.	0	0	0	0	0	0	0	1	0	1	0	0	2	2	0	3	Frugivore	Yes	0	0	1		ABC
81	PRIMATES	ATELIDAE	Lagothrix	lagotricha	Lagothrix_lagotricha	Genus	0	0	0	1	Surridge et al. (2003), table 1; Hirai et al. (2012), figure 7.3.	0	0	0	0	0	0	0	1	0	1	0	0	2	0	0	2		Yes	0	0	1		ABC
82	PRIMATES	ATELIDAE	Lagothrix	lugens	Lagothrix_lugens	Genus	0	0	0	1	Surridge et al. (2003), table 1; Hirai et al. (2012), figure 7.3.	0	0	0	0	0	0	0	1	0	1	2	0	2	0	0	2		Yes	0	0	1		ABC
83	PRIMATES	ATELIDAE	Lagothrix	poeppigii	Lagothrix_poeppigii	Genus	0	0	0	1	Surridge et al. (2003), table 1; Hirai et al. (2012), figure 7.3.	3	0	0	0	0	0	3	1	2	1	0	0	2	0	0	0	Frugivore	Yes	0	0	1		ABC
2912	PRIMATES	LEMURIDAE	Lemur	catta	Lemur_catta	Species	0	1	0	0	Regan et al. (2001): 'Jacobs and Deegan (1993a) report only two cone pigments in Lemur catta.'	3	0	0	0	0	0	3	1	0	1	0	0	2	0	0	2	Folivore_frugivore	Yes	0	0	1		ABC
357	PRIMATES	CALLITRICHIDAE	Leontopithecus	caissara	Leontopithecus_caissara	Genus	0	0	0	1	Surridge et al. (2003), table 1; Hirai et al. (2012), figure 7.3.	1	1	0	0	1	0	1	1	0	1	1	0	0	0	0	1	Frugivore	Yes	0	0	1		ABC
358	PRIMATES	CALLITRICHIDAE	Leontopithecus	chrysomelas	Leontopithecus_chrysomelas	Genus	0	0	0	1	Surridge et al. (2003), table 1; Hirai et al. (2012), figure 7.3.	1	1	0	0	1	0	1	1	0	1	1	0	0	0	0	1	Omnivore	No	0	0	1		ABC
359	PRIMATES	CALLITRICHIDAE	Leontopithecus	chrysopygus	Leontopithecus_chrysopygus	Genus	0	0	0	1	Surridge et al. (2003), table 1; Hirai et al. (2012), figure 7.3.	1	1	0	0	1	0	1	1	0	1	1	0	0	0	0	1	Frugivore	Yes	0	0	1		ABC
360	PRIMATES	CALLITRICHIDAE	Leontopithecus	rosalia	Leontopithecus_rosalia	Genus	0	0	0	1	Surridge et al. (2003), table 1; Hirai et al. (2012), figure 7.3.	1	1	0	0	1	0	1	1	0	1	1	0	0	0	0	1	Frugivore	Yes	0	0	1		ABC
2920	PRIMATES	LEPILEMURIDAE	Lepilemur	aeeclis	Lepilemur_aeeclis	Genus	0	1	0	0	Melin et al. (2012):'In other lineages—Lepilemur—the SWS1 opsin pigment gene is intact and thus the presence of dichromatic color vision is inferred.'; Veilleux et al. (2014), figure 1.	0	0	0	0	0	0	0	1	0	0	0	0	1	1	0	0		Yes	1		0	1
2921	PRIMATES	LEPILEMURIDAE	Lepilemur	ahmansonorum	Lepilemur_ahmansonorum	Genus	0	1	0	0	Melin et al. (2012):'In other lineages—Lepilemur—the SWS1 opsin pigment gene is intact and thus the presence of dichromatic color vision is inferred.'; Veilleux et al. (2014), figure 1.	0	0	0	0	0	0	0	1	0	0	0	0	1	1	0	0		Yes	1		0	1
2922	PRIMATES	LEPILEMURIDAE	Lepilemur	ankaranensis	Lepilemur_ankaranensis	Genus	0	1	0	0	Melin et al. (2012):'In other lineages—Lepilemur—the SWS1 opsin pigment gene is intact and thus the presence of dichromatic color vision is inferred.'; Veilleux et al. (2014), figure 1.	0	0	0	0	0	0	0	1	0	0	0	0	1	1	0	0	Folivore_frugivore	Yes	1	0	0		ABC
2923	PRIMATES	LEPILEMURIDAE	Lepilemur	betsileo	Lepilemur_betsileo	Genus	0	1	0	0	Melin et al. (2012):'In other lineages—Lepilemur—the SWS1 opsin pigment gene is intact and thus the presence of dichromatic color vision is inferred.'; Veilleux et al. (2014), figure 1.	0	0	0	0	0	0	0	1	0	0	0	0	1	1	0	0		Yes	1		0	1
2924	PRIMATES	LEPILEMURIDAE	Lepilemur	dorsalis	Lepilemur_dorsalis	Genus	0	1	0	0	Melin et al. (2012):'In other lineages—Lepilemur—the SWS1 opsin pigment gene is intact and thus the presence of dichromatic color vision is inferred.'; Veilleux et al. (2014), figure 1.	0	0	0	0	0	0	0	1	0	0	0	0	1	1	0	0	Folivore	Yes	1	0	0		ABC
2925	PRIMATES	LEPILEMURIDAE	Lepilemur	edwardsi	Lepilemur_edwardsi	Genus	0	1	0	0	Melin et al. (2012):'In other lineages—Lepilemur—the SWS1 opsin pigment gene is intact and thus the presence of dichromatic color vision is inferred.'; Veilleux et al. (2014), figure 1.	0	0	0	0	0	0	0	1	0	0	0	0	1	1	0	0	Folivore	Yes	1	0	0		ABC
2926	PRIMATES	LEPILEMURIDAE	Lepilemur	fleuretae	Lepilemur_fleuretae	Genus	0	1	0	0	Melin et al. (2012):'In other lineages—Lepilemur—the SWS1 opsin pigment gene is intact and thus the presence of dichromatic color vision is inferred.'; Veilleux et al. (2014), figure 1.	0	0	0	0	0	0	0	1	0	0	0	0	1	1	0	0		Yes	1		0	1
2927	PRIMATES	LEPILEMURIDAE	Lepilemur	grewcockorum	Lepilemur_grewcockorum	Genus	0	1	0	0	Melin et al. (2012):'In other lineages—Lepilemur—the SWS1 opsin pigment gene is intact and thus the presence of dichromatic color vision is inferred.'; Veilleux et al. (2014), figure 1.	0	0	0	0	0	0	0	1	0	0	0	0	1	1	0	0		Yes	1		0	1
2928	PRIMATES	LEPILEMURIDAE	Lepilemur	hubbardorum	Lepilemur_hubbardorum	Genus	0	1	0	0	Melin et al. (2012):'In other lineages—Lepilemur—the SWS1 opsin pigment gene is intact and thus the presence of dichromatic color vision is inferred.'; Veilleux et al. (2014), figure 1.	0	0	0	0	0	0	0	1	0	0	0	0	1	1	0	0		Yes	1		0	1
2929	PRIMATES	LEPILEMURIDAE	Lepilemur	jamesorum	Lepilemur_jamesorum	Genus	0	1	0	0	Melin et al. (2012):'In other lineages—Lepilemur—the SWS1 opsin pigment gene is intact and thus the presence of dichromatic color vision is inferred.'; Veilleux et al. (2014), figure 1.	0	0	0	0	0	0	0	1	0	0	0	0	1	1	0	0		Yes	1		0	1
2930	PRIMATES	LEPILEMURIDAE	Lepilemur	leucopus	Lepilemur_leucopus	Genus	0	1	0	0	Melin et al. (2012):'In other lineages—Lepilemur—the SWS1 opsin pigment gene is intact and thus the presence of dichromatic color vision is inferred.'; Veilleux et al. (2014), figure 1.	0	0	0	0	0	0	0	1	0	0	0	0	1	1	0	0	Folivore	Yes	1	0	0		ABC
2931	PRIMATES	LEPILEMURIDAE	Lepilemur	microdon	Lepilemur_microdon	Genus	0	1	0	0	Melin et al. (2012):'In other lineages—Lepilemur—the SWS1 opsin pigment gene is intact and thus the presence of dichromatic color vision is inferred.'; Veilleux et al. (2014), figure 1.	0	0	0	0	0	0	0	1	0	0	0	0	1	1	0	0	Folivore_frugivore	Yes	1	0	0		ABC
2932	PRIMATES	LEPILEMURIDAE	Lepilemur	milanoii	Lepilemur_milanoii	Genus	0	1	0	0	Melin et al. (2012):'In other lineages—Lepilemur—the SWS1 opsin pigment gene is intact and thus the presence of dichromatic color vision is inferred.'; Veilleux et al. (2014), figure 1.	0	0	0	0	0	0	0	1	0	0	0	0	1	1	0	0		Yes	1		0	1
2933	PRIMATES	LEPILEMURIDAE	Lepilemur	mittermeieri	Lepilemur_mittermeieri	Genus	0	1	0	0	Melin et al. (2012):'In other lineages—Lepilemur—the SWS1 opsin pigment gene is intact and thus the presence of dichromatic color vision is inferred.'; Veilleux et al. (2014), figure 1.	0	0	0	0	0	0	0	1	0	0	0	0	1	1	0	0	Folivore	Yes	1		0	1
2934	PRIMATES	LEPILEMURIDAE	Lepilemur	mustelinus	Lepilemur_mustelinus	Genus	0	1	0	0	Melin et al. (2012):'In other lineages—Lepilemur—the SWS1 opsin pigment gene is intact and thus the presence of dichromatic color vision is inferred.'; Veilleux et al. (2014), figure 1.	0	0	0	0	0	0	0	1	0	0	0	0	1	1	0	0	Folivore	Yes	1	0	0		ABC
2935	PRIMATES	LEPILEMURIDAE	Lepilemur	otto	Lepilemur_otto	Genus	0	1	0	0	Melin et al. (2012):'In other lineages—Lepilemur—the SWS1 opsin pigment gene is intact and thus the presence of dichromatic color vision is inferred.'; Veilleux et al. (2014), figure 1.	0	0	0	0	0	0	0	1	0	0	0	0	1	1	0	0		Yes	1		0	1
2936	PRIMATES	LEPILEMURIDAE	Lepilemur	petteri	Lepilemur_petteri	Genus	0	1	0	0	Melin et al. (2012):'In other lineages—Lepilemur—the SWS1 opsin pigment gene is intact and thus the presence of dichromatic color vision is inferred.'; Veilleux et al. (2014), figure 1.	0	0	0	0	0	0	0	1	0	0	0	0	1	1	0	0	Folivore	Yes	1		0	1
2937	PRIMATES	LEPILEMURIDAE	Lepilemur	randrianasoloi	Lepilemur_randrianasoloi	Genus	0	1	0	0	Melin et al. (2012):'In other lineages—Lepilemur—the SWS1 opsin pigment gene is intact and thus the presence of dichromatic color vision is inferred.'; Veilleux et al. (2014), figure 1.	0	0	0	0	0	0	0	1	0	0	0	0	1	1	0	0	Folivore	Yes	1		0	1
2938	PRIMATES	LEPILEMURIDAE	Lepilemur	ruficaudatus	Lepilemur_ruficaudatus	Genus	0	1	0	0	Melin et al. (2012):'In other lineages—Lepilemur—the SWS1 opsin pigment gene is intact and thus the presence of dichromatic color vision is inferred.'; Veilleux et al. (2014), figure 1.	0	0	0	0	0	0	0	1	0	0	0	0	1	1	0	0	Folivore	Yes	1	0	0		ABC
2939	PRIMATES	LEPILEMURIDAE	Lepilemur	sahamalazensis	Lepilemur_sahamalazensis	Genus	0	1	0	0	Melin et al. (2012):'In other lineages—Lepilemur—the SWS1 opsin pigment gene is intact and thus the presence of dichromatic color vision is inferred.'; Veilleux et al. (2014), figure 1.	0	0	0	0	0	0	0	1	0	0	0	0	1	1	0	0	Folivore	Yes	1		0	1
2940	PRIMATES	LEPILEMURIDAE	Lepilemur	seali	Lepilemur_seali	Genus	0	1	0	0	Melin et al. (2012):'In other lineages—Lepilemur—the SWS1 opsin pigment gene is intact and thus the presence of dichromatic color vision is inferred.'; Veilleux et al. (2014), figure 1.	0	0	0	0	0	0	0	1	0	0	0	0	1	1	0	0	Folivore	Yes	1		0	1
2941	PRIMATES	LEPILEMURIDAE	Lepilemur	septentrionalis	Lepilemur_septentrionalis	Genus	0	1	0	0	Melin et al. (2012):'In other lineages—Lepilemur—the SWS1 opsin pigment gene is intact and thus the presence of dichromatic color vision is inferred.'; Veilleux et al. (2014), figure 1.	0	0	0	0	0	0	0	1	0	0	0	0	1	1	0	0	Folivore	Yes	1	0	0		ABC
2942	PRIMATES	LEPILEMURIDAE	Lepilemur	tymerlachsonorum	Lepilemur_tymerlachsonorum	Genus	0	1	0	0	Melin et al. (2012):'In other lineages—Lepilemur—the SWS1 opsin pigment gene is intact and thus the presence of dichromatic color vision is inferred.'; Veilleux et al. (2014), figure 1.	0	0	0	0	0	0	0	1	0	0	0	0	1	1	0	0		Yes	1		0	1
2943	PRIMATES	LEPILEMURIDAE	Lepilemur	wrightae	Lepilemur_wrightae	Genus	0	1	0	0	Melin et al. (2012):'In other lineages—Lepilemur—the SWS1 opsin pigment gene is intact and thus the presence of dichromatic color vision is inferred.'; Veilleux et al. (2014), figure 1.	0	0	0	0	0	0	0	1	0	0	0	0	1	1	0	0	Folivore	Yes	1		0	1
581	PRIMATES	CERCOPITHECIDAE	Lophocebus	albigena	Lophocebus_albigena	Family	0	0	1	0	Regan et al. (2001): 'In the Old World monkeys and apes, so far as is known, there is a uniform trichromatic colour vision.'	0	0	0	0	0	0	0	1	0	1	0	0	0	0	0	1	Frugivore	Yes	0	0	1		ABC
582	PRIMATES	CERCOPITHECIDAE	Lophocebus	aterrimus	Lophocebus_aterrimus	Family	0	0	1	0	Regan et al. (2001): 'In the Old World monkeys and apes, so far as is known, there is a uniform trichromatic colour vision.'	0	0	0	0	0	0	0	1	1	1	0	0	0	0	0	0	Frugivore	Yes	0	0	1		ABC
3023	PRIMATES	LORISIDAE	Loris	lydekkerianus	Loris_lydekkerianus	Genus	1	0	0	0	Valenta et al. (2016), table 1.	1	2	0	0	0	0	1	2	0	2	0	0	0	0	0	2	Insectivore	No	1	0	0		ABC
3024	PRIMATES	LORISIDAE	Loris	tardigradus	Loris_tardigradus	Genus	1	0	0	0	Valenta et al. (2016), table 1.	1	1	0	0	0	0	1	3	0	3	0	0	0	0	0	0	Insectivore	No	1	0	0		ABC
584	PRIMATES	CERCOPITHECIDAE	Macaca	arctoides	Macaca_arctoides	Genus	0	0	1	0	Surridge et al. (2003), table 1.	2	3	0	0	0	0	2	1	0	0	0	0	0	0	0	0	Folivore_frugivore	Yes	0	0	1		ABC
585	PRIMATES	CERCOPITHECIDAE	Macaca	assamensis	Macaca_assamensis	Genus	0	0	1	0	Surridge et al. (2003), table 1.	1	0	0	0	0	0	0	1	0	0	0	0	0	0	0	0	Frugivore	No	0	0	1		ABC
586	PRIMATES	CERCOPITHECIDAE	Macaca	cyclopis	Macaca_cyclopis	Genus	0	0	1	0	Surridge et al. (2003), table 1.	1	1	0	0	0	0	1	1	1	1	0	0	1	0	0	0	Folivore_frugivore, Frugivore	Yes	0	0	1		ABC
587	PRIMATES	CERCOPITHECIDAE	Macaca	fascicularis	Macaca_fascicularis	Genus	0	0	1	0	Surridge et al. (2003), table 1.	1	0	0	0	0	0	1	0	0	0	0	0	0	0	0	0	Frugivore	No	0	0	1		ABC
588	PRIMATES	CERCOPITHECIDAE	Macaca	fuscata	Macaca_fuscata	Genus	0	0	1	0	Surridge et al. (2003), table 1.	1	1	0	0	0	0	1	1	1	1	0	0	1	0	0	1	Folivore_frugivore	Yes	0	0	1		ABC
589	PRIMATES	CERCOPITHECIDAE	Macaca	hecki	Macaca_hecki	Genus	0	0	1	0	Surridge et al. (2003), table 1.	0	0	0	0	0	0	0	1	0	1	0	0	0	0	0	0	Omnivore	No	0	0	1		ABC
590	PRIMATES	CERCOPITHECIDAE	Macaca	leonina	Macaca_leonina	Genus	0	0	1	0	Surridge et al. (2003), table 1.	0	0	0	0	0	0	0	1	0	1	0	0	0	0	0	0	Frugivore	Yes	0	0	1		ABC
591	PRIMATES	CERCOPITHECIDAE	Macaca	maura	Macaca_maura	Genus	0	0	1	0	Surridge et al. (2003), table 1.	2	0	0	0	0	0	2	1	0	1	0	0	2	0	0	0	Frugivore	Yes	0	0	1		ABC
592	PRIMATES	CERCOPITHECIDAE	Macaca	mulatta	Macaca_mulatta	Genus	0	0	1	0	Surridge et al. (2003), table 1.	2	3	0	0	0	0	2	1	1	1	0	0	1	0	0	1	Folivore_frugivore, Frugivore	Yes	0	0	1		ABC
593	PRIMATES	CERCOPITHECIDAE	Macaca	munzala	Macaca_munzala	Genus	0	0	1	0	Surridge et al. (2003), table 1.	2	3	0	0	0	0	2	1	0	0	0	0	0	0	0	0	Folivore	Yes	0		1
594	PRIMATES	CERCOPITHECIDAE	Macaca	nemestrina	Macaca_nemestrina	Genus	0	0	1	0	Surridge et al. (2003), table 1.	0	0	0	0	0	0	0	1	0	1	0	0	0	0	0	0	Frugivore	Yes	0	0	1		ABC
595	PRIMATES	CERCOPITHECIDAE	Macaca	nigra	Macaca_nigra	Genus	0	0	1	0	Surridge et al. (2003), table 1.	2	0	0	0	0	0	2	1	0	1	0	0	2	0	0	2	Frugivore	Yes	0	0	1		ABC
596	PRIMATES	CERCOPITHECIDAE	Macaca	nigrescens	Macaca_nigrescens	Genus	0	0	1	0	Surridge et al. (2003), table 1.	2	0	0	0	0	0	2	1	0	1	0	0	2	0	0	2	Frugivore	Yes	0	0	1		ABC
597	PRIMATES	CERCOPITHECIDAE	Macaca	ochreata	Macaca_ochreata	Genus	0	0	1	0	Surridge et al. (2003), table 1.	2	3	0	0	0	0	2	1	0	0	0	0	0	0	0	0	Frugivore	No	0	0	1		ABC
598	PRIMATES	CERCOPITHECIDAE	Macaca	pagensis	Macaca_pagensis	Genus	0	0	1	0	Surridge et al. (2003), table 1.	0	0	0	0	0	0	0	1	0	1	0	0	0	0	0	0	Frugivore	Yes	0	0	1		ABC
599	PRIMATES	CERCOPITHECIDAE	Macaca	radiata	Macaca_radiata	Genus	0	0	1	0	Surridge et al. (2003), table 1.	2	0	0	0	0	0	2	1	0	1	0	0	2	0	0	0	Frugivore	Yes	0	0	1		ABC
600	PRIMATES	CERCOPITHECIDAE	Macaca	siberu	Macaca_siberu	Genus	0	0	1	0	Surridge et al. (2003), table 1.	0	0	0	0	0	0	0	1	0	1	0	0	0	0	0	0	Frugivore	Yes	0	0	1		ABC
601	PRIMATES	CERCOPITHECIDAE	Macaca	silenus	Macaca_silenus	Genus	0	0	1	0	Surridge et al. (2003), table 1.	1	0	0	0	0	0	1	1	0	1	0	0	0	0	0	0	Frugivore	Yes	0	0	1		ABC
602	PRIMATES	CERCOPITHECIDAE	Macaca	sinica	Macaca_sinica	Genus	0	0	1	0	Surridge et al. (2003), table 1.	2	3	0	0	0	0	2	1	0	0	0	0	0	0	0	0	Frugivore	No	0	0	1		ABC
603	PRIMATES	CERCOPITHECIDAE	Macaca	sylvanus	Macaca_sylvanus	Genus	0	0	1	0	Surridge et al. (2003), table 1.	0	0	0	0	0	0	0	1	0	1	0	0	2	2	0	1	Omnivore	No	0	0	1		ABC
604	PRIMATES	CERCOPITHECIDAE	Macaca	thibetana	Macaca_thibetana	Genus	0	0	1	0	Surridge et al. (2003), table 1.	2	0	0	0	0	0	2	1	2	1	0	0	2	0	0	2	Frugivore	Yes	0	0	1		ABC
605	PRIMATES	CERCOPITHECIDAE	Macaca	tonkeana	Macaca_tonkeana	Genus	0	0	1	0	Surridge et al. (2003), table 1.	2	0	0	0	0	0	2	1	0	1	0	0	2	0	0	2	Frugivore	Yes	0	0	1		ABC
607	PRIMATES	CERCOPITHECIDAE	Mandrillus	leucophaeus	Mandrillus_leucophaeus	Family	0	0	1	0	Regan et al. (2001): 'In the Old World monkeys and apes, so far as is known, there is a uniform trichromatic colour vision.'	1	3	0	0	0	0	1	1	1	1	0	0	0	0	0	1	Omnivore	No	0	0	1		ABC
608	PRIMATES	CERCOPITHECIDAE	Mandrillus	sphinx	Mandrillus_sphinx	Family	0	0	1	0	Regan et al. (2001): 'In the Old World monkeys and apes, so far as is known, there is a uniform trichromatic colour vision.'	1	3	0	0	0	0	1	1	1	1	0	0	0	0	0	1	Omnivore	No	0	0	1		ABC
362	PRIMATES	CALLITRICHIDAE	Mico	acariensis	Mico_acariensis	Family	0	0	0	1	Regan et al. (2001): 'In the callithrid lineage (marmosets and tamarins) there are at least three X-linked alleles in the population, with peak sensitivities around 543, 556 and 562 nm.'	1	1	0	0	1	0	1	1	0	1	1	0	0	0	0	1	Omnivore	No	0		1	1
363	PRIMATES	CALLITRICHIDAE	Mico	argentatus	Mico_argentatus	Family	0	0	0	1	Regan et al. (2001): 'In the callithrid lineage (marmosets and tamarins) there are at least three X-linked alleles in the population, with peak sensitivities around 543, 556 and 562 nm.'	3	3	0	0	0	0	3	1	0	1	0	0	0	0	0	3	Omnivore	No	0		1	1
364	PRIMATES	CALLITRICHIDAE	Mico	chrysoleucus	Mico_chrysoleucus	Family	0	0	0	1	Regan et al. (2001): 'In the callithrid lineage (marmosets and tamarins) there are at least three X-linked alleles in the population, with peak sensitivities around 543, 556 and 562 nm.'	1	1	0	0	1	0	1	1	0	1	1	0	0	0	0	1		Yes	0		1
365	PRIMATES	CALLITRICHIDAE	Mico	emiliae	Mico_emiliae	Family	0	0	0	1	Regan et al. (2001): 'In the callithrid lineage (marmosets and tamarins) there are at least three X-linked alleles in the population, with peak sensitivities around 543, 556 and 562 nm.'	1	1	0	0	1	0	1	1	0	1	1	0	0	0	0	1	Omnivore	No	0		1
366	PRIMATES	CALLITRICHIDAE	Mico	humeralifer	Mico_humeralifer	Family	0	0	0	1	Regan et al. (2001): 'In the callithrid lineage (marmosets and tamarins) there are at least three X-linked alleles in the population, with peak sensitivities around 543, 556 and 562 nm.'	3	3	0	0	0	0	3	1	0	1	0	0	0	0	0	3	Omnivore	No	0		1
367	PRIMATES	CALLITRICHIDAE	Mico	intermedius	Mico_intermedius	Family	0	0	0	1	Regan et al. (2001): 'In the callithrid lineage (marmosets and tamarins) there are at least three X-linked alleles in the population, with peak sensitivities around 543, 556 and 562 nm.'	1	1	0	0	1	0	1	1	0	1	1	0	0	0	0	1	Omnivore	No	0		1	1
368	PRIMATES	CALLITRICHIDAE	Mico	leucippe	Mico_leucippe	Family	0	0	0	1	Regan et al. (2001): 'In the callithrid lineage (marmosets and tamarins) there are at least three X-linked alleles in the population, with peak sensitivities around 543, 556 and 562 nm.'	1	1	0	0	1	0	1	1	0	1	1	0	0	0	0	1	Omnivore	No	0		1
369	PRIMATES	CALLITRICHIDAE	Mico	manicorensis	Mico_manicorensis	Family	0	0	0	1	Regan et al. (2001): 'In the callithrid lineage (marmosets and tamarins) there are at least three X-linked alleles in the population, with peak sensitivities around 543, 556 and 562 nm.'	1	1	0	0	1	0	1	1	0	1	1	0	0	0	0	1		Yes	0		1			Genus
370	PRIMATES	CALLITRICHIDAE	Mico	marcai	Mico_marcai	Family	0	0	0	1	Regan et al. (2001): 'In the callithrid lineage (marmosets and tamarins) there are at least three X-linked alleles in the population, with peak sensitivities around 543, 556 and 562 nm.'	1	1	0	0	1	0	1	1	0	1	1	0	0	0	0	1		Yes	0		1
371	PRIMATES	CALLITRICHIDAE	Mico	mauesi	Mico_mauesi	Family	0	0	0	1	Regan et al. (2001): 'In the callithrid lineage (marmosets and tamarins) there are at least three X-linked alleles in the population, with peak sensitivities around 543, 556 and 562 nm.'	1	1	0	0	1	0	1	1	0	1	1	0	0	0	0	1	Omnivore	No	0		1
372	PRIMATES	CALLITRICHIDAE	Mico	melanurus	Mico_melanurus	Family	0	0	0	1	Regan et al. (2001): 'In the callithrid lineage (marmosets and tamarins) there are at least three X-linked alleles in the population, with peak sensitivities around 543, 556 and 562 nm.'	1	1	0	0	1	0	1	1	0	1	1	0	0	0	0	1	Omnivore	No	0		1
373	PRIMATES	CALLITRICHIDAE	Mico	nigriceps	Mico_nigriceps	Family	0	0	0	1	Regan et al. (2001): 'In the callithrid lineage (marmosets and tamarins) there are at least three X-linked alleles in the population, with peak sensitivities around 543, 556 and 562 nm.'	1	1	0	0	1	0	1	1	0	1	1	0	0	0	0	1	Omnivore	No	0		1
374	PRIMATES	CALLITRICHIDAE	Mico	saterei	Mico_saterei	Family	0	0	0	1	Regan et al. (2001): 'In the callithrid lineage (marmosets and tamarins) there are at least three X-linked alleles in the population, with peak sensitivities around 543, 556 and 562 nm.'	1	1	0	0	1	0	1	1	0	1	1	0	0	0	0	1	Omnivore	No	0		1
770	PRIMATES	CHEIROGALEIDAE	Microcebus	berthae	Microcebus_berthae	Genus	0	1	0	0	Surridge et al. (2003), table 1, Veilleux et al. (2014), figure 1.	1	2	0	0	2	0	1	1	0	1	1	0	1	0	0	1	Omnivore	No	1	0	0		ABC
771	PRIMATES	CHEIROGALEIDAE	Microcebus	bongolavensis	Microcebus_bongolavensis	Genus	0	1	0	0	Surridge et al. (2003), table 1, Veilleux et al. (2014), figure 1.	1	2	0	0	2	0	1	1	0	1	1	0	1	0	0	1		Yes	1		0	1
772	PRIMATES	CHEIROGALEIDAE	Microcebus	danfossorum	Microcebus_danfossorum	Genus	0	1	0	0	Surridge et al. (2003), table 1, Veilleux et al. (2014), figure 1.	1	2	0	0	2	0	1	1	0	1	1	0	1	0	0	1		Yes	1		0	1
773	PRIMATES	CHEIROGALEIDAE	Microcebus	griseorufus	Microcebus_griseorufus	Genus	0	1	0	0	Surridge et al. (2003), table 1, Veilleux et al. (2014), figure 1.	1	2	0	0	2	0	1	1	0	1	1	0	1	0	0	1	Omnivore	No	1	0	0		ABC
774	PRIMATES	CHEIROGALEIDAE	Microcebus	jollyae	Microcebus_jollyae	Genus	0	1	0	0	Surridge et al. (2003), table 1, Veilleux et al. (2014), figure 1.	1	2	0	0	2	0	1	1	0	1	1	0	1	0	0	1		Yes	1		0	1
775	PRIMATES	CHEIROGALEIDAE	Microcebus	lehilahytsara	Microcebus_lehilahytsara	Genus	0	1	0	0	Surridge et al. (2003), table 1, Veilleux et al. (2014), figure 1.	1	2	0	0	2	0	1	1	0	1	1	0	1	0	0	1	Omnivore	No	1		0	1
776	PRIMATES	CHEIROGALEIDAE	Microcebus	mamiratra	Microcebus_mamiratra	Genus	0	1	0	0	Surridge et al. (2003), table 1, Veilleux et al. (2014), figure 1.	1	2	0	0	2	0	1	1	0	1	1	0	1	0	0	1		Yes	1		0	1
777	PRIMATES	CHEIROGALEIDAE	Microcebus	mittermeieri	Microcebus_mittermeieri	Genus	0	1	0	0	Surridge et al. (2003), table 1, Veilleux et al. (2014), figure 1.	1	2	0	0	2	0	1	1	0	1	1	0	1	0	0	1	Omnivore	No	1		0	1
778	PRIMATES	CHEIROGALEIDAE	Microcebus	murinus	Microcebus_murinus	Genus	0	1	0	0	Surridge et al. (2003), table 1, Veilleux et al. (2014), figure 1.	1	2	0	0	2	0	1	1	0	1	1	0	1	0	0	1	Omnivore, Gummivore	No	1	0	0		ABC
779	PRIMATES	CHEIROGALEIDAE	Microcebus	myoxinus	Microcebus_myoxinus	Genus	0	1	0	0	Surridge et al. (2003), table 1, Veilleux et al. (2014), figure 1.	1	2	0	0	2	0	1	1	0	1	1	0	1	0	0	1	Omnivore	No	1	0	0		ABC
780	PRIMATES	CHEIROGALEIDAE	Microcebus	ravelobensis	Microcebus_ravelobensis	Genus	0	1	0	0	Surridge et al. (2003), table 1, Veilleux et al. (2014), figure 1.	1	2	0	0	2	0	1	1	0	1	1	0	1	0	0	1	Omnivore	No	1	0	0		ABC
781	PRIMATES	CHEIROGALEIDAE	Microcebus	rufus	Microcebus_rufus	Genus	0	1	0	0	Surridge et al. (2003), table 1, Veilleux et al. (2014), figure 1.	1	2	0	0	2	0	1	1	0	1	1	0	1	0	0	1	Omnivore	No	1	0	0		ABC
782	PRIMATES	CHEIROGALEIDAE	Microcebus	sambiranensis	Microcebus_sambiranensis	Genus	0	1	0	0	Surridge et al. (2003), table 1, Veilleux et al. (2014), figure 1.	1	2	0	0	2	0	1	1	0	1	1	0	1	0	0	1	Omnivore	No	1	0	0		ABC
783	PRIMATES	CHEIROGALEIDAE	Microcebus	simmonsi	Microcebus_simmonsi	Genus	0	1	0	0	Surridge et al. (2003), table 1, Veilleux et al. (2014), figure 1.	1	2	0	0	2	0	1	1	0	1	1	0	1	0	0	1		Yes	1		0	1
784	PRIMATES	CHEIROGALEIDAE	Microcebus	tavaratra	Microcebus_tavaratra	Genus	0	1	0	0	Surridge et al. (2003), table 1, Veilleux et al. (2014), figure 1.	1	2	0	0	2	0	1	1	0	1	1	0	1	0	0	1	Omnivore	No	1	0	0		ABC
610	PRIMATES	CERCOPITHECIDAE	Miopithecus	ogouensis	Miopithecus_ogouensis	Genus	0	0	1	0	Surridge et al. (2003), table 1.	3	0	0	0	0	0	3	1	1	1	0	0	0	0	0	0	Frugivore	Yes	0	0	1		ABC
611	PRIMATES	CERCOPITHECIDAE	Miopithecus	talapoin	Miopithecus_talapoin	Genus	0	0	1	0	Surridge et al. (2003), table 1.	2	0	0	0	0	0	2	1	2	1	0	0	2	0	0	0	Omnivore	No	0	0	1		ABC
786	PRIMATES	CHEIROGALEIDAE	Mirza	coquereli	Mirza_coquereli	Species	0	1	0	0	Veilleux et al. (2014), figure 1.	1	1	0	1	1	0	1	1	0	1	0	0	0	0	0	1	Omnivore	No	1	0	0		ABC
787	PRIMATES	CHEIROGALEIDAE	Mirza	zaza	Mirza_zaza	Genus	0	1	0	0	Valenta et al. (2016), table 1.	1	0	0	0	0	0	1	0	0	0	0	0	0	0	0	0	Omnivore	Yes	1		0	1
613	PRIMATES	CERCOPITHECIDAE	Nasalis	larvatus	Nasalis_larvatus	Family	0	0	1	0	Regan et al. (2001): 'In the Old World monkeys and apes, so far as is known, there is a uniform trichromatic colour vision.'	0	0	0	0	0	0	0	1	3	1	0	0	1	0	0	3	Folivore_frugivore	Yes	0	0	1		ABC
2837	PRIMATES	HYLOBATIDAE	Nomascus	concolor	Nomascus_concolor	Genus	0	0	1	0	D'Agostino & Cunningham (2015): 'As all genera of gibbon enjoy the benefits of full trichromatic vision…'	0	0	0	0	0	0	0	1	0	1	0	0	1	0	0	0	Folivore_frugivore	Yes	0	0	1		ABC
2838	PRIMATES	HYLOBATIDAE	Nomascus	gabriellae	Nomascus_gabriellae	Genus	0	0	1	0	D'Agostino & Cunningham (2015): 'As all genera of gibbon enjoy the benefits of full trichromatic vision…'	0	0	0	0	0	0	0	1	0	1	0	0	1	0	0	0	Folivore_frugivore, Frugivore	Yes	0	0	1		ABC
2839	PRIMATES	HYLOBATIDAE	Nomascus	hainanus	Nomascus_hainanus	Genus	0	0	1	0	D'Agostino & Cunningham (2015): 'As all genera of gibbon enjoy the benefits of full trichromatic vision…'	0	0	0	0	0	0	0	1	0	1	0	0	0	0	0	0	Frugivore	Yes	0	0	1		ABC
2840	PRIMATES	HYLOBATIDAE	Nomascus	leucogenys	Nomascus_leucogenys	Genus	0	0	1	0	D'Agostino & Cunningham (2015): 'As all genera of gibbon enjoy the benefits of full trichromatic vision…'	0	0	0	0	0	0	0	1	0	1	0	0	1	0	0	1	Folivore_frugivore	Yes	0	0	1		ABC
2841	PRIMATES	HYLOBATIDAE	Nomascus	nasutus	Nomascus_nasutus	Genus	0	0	1	0	D'Agostino & Cunningham (2015): 'As all genera of gibbon enjoy the benefits of full trichromatic vision…'	3	0	0	0	0	0	0	1	0	0	0	0	3	0	0	0	Frugivore	No	0		1	1
2842	PRIMATES	HYLOBATIDAE	Nomascus	siki	Nomascus_siki	Genus	0	0	1	0	D'Agostino & Cunningham (2015): 'As all genera of gibbon enjoy the benefits of full trichromatic vision…'	3	0	0	0	0	0	3	1	0	1	0	0	3	0	0	0	Frugivore	Yes	0	0	1		ABC
3026	PRIMATES	LORISIDAE	Nycticebus	bengalensis	Nycticebus_bengalensis	Genus	0	1	0	0	Surridge et al. (2003), table 1.	3	0	0	0	0	0	3	1	0	1	0	0	0	0	0	1	Gummivore	No	1	0	0		ABC
3027	PRIMATES	LORISIDAE	Nycticebus	coucang	Nycticebus_coucang	Genus	0	1	0	0	Surridge et al. (2003), table 1.	1	1	1	1	1	0	1	1	0	1	0	0	0	0	0	0	Omnivore	No	1	0	0		ABC
3028	PRIMATES	LORISIDAE	Nycticebus	javanicus	Nycticebus_javanicus	Genus	0	1	0	0	Surridge et al. (2003), table 1.	1	0	0	0	0	0	1	1	0	0	0	0	0	0	0	1	Gummivore, Omnivore	Yes	1		0	1
3029	PRIMATES	LORISIDAE	Nycticebus	menagensis	Nycticebus_menagensis	Genus	0	1	0	0	Surridge et al. (2003), table 1.	1	1	1	1	1	0	1	1	0	1	0	0	0	0	0	0	Omnivore	No	1		0	1
3030	PRIMATES	LORISIDAE	Nycticebus	pygmaeus	Nycticebus_pygmaeus	Genus	0	1	0	0	Surridge et al. (2003), table 1.	1	2	2	0	2	0	1	1	0	0	0	0	0	0	0	1	Gummivore	Yes	1	0	0		ABC
85	PRIMATES	ATELIDAE	Oreonax	flavicauda	Oreonax_flavicauda							3	0	0	0	0	0	3	1	2	1	0	0	2	0	0	0		Yes
2492	PRIMATES	GALAGIDAE	Otolemur	crassicaudatus	Otolemur_crassicaudatus	Species	1	0	0	0	Regan et al. (2001): 'The S cone pigment appears to have been lost in nocturnal species such as the bush baby Otelemur crassicaudatus.'	2	0	0	0	0	0	2	1	0	2	0	0	0	0	0	1	Omnivore	No	1	0	0		ABC
2493	PRIMATES	GALAGIDAE	Otolemur	garnettii	Otolemur_garnettii	Genus	1	0	0	0	Surridge et al. (2003), table 1.	2	0	0	0	0	0	2	1	0	2	0	0	0	0	0	1	Omnivore	No	1	0	0		ABC
4508	PRIMATES	PALAEOPROPITHECIDAE	Palaeopropithecus	ingens	Palaeopropithecus_ingens							0	0	0	0	0	0	0	1	0	1	0	0	1	1	0	1		Yes
2811	PRIMATES	HOMINIDAE	Pan	paniscus	Pan_paniscus	Genus	0	0	1	0	Surridge et al. (2003), table 1.	3	3	0	0	0	0	3	1	2	1	0	0	2	0	0	0	Omnivore	No	0	0	1		ABC
2812	PRIMATES	HOMINIDAE	Pan	troglodytes	Pan_troglodytes	Genus	0	0	1	0	Surridge et al. (2003), table 1.	3	3	0	0	0	0	3	1	2	1	0	0	2	0	0	2	Omnivore	No	0	0	1		ABC
615	PRIMATES	CERCOPITHECIDAE	Papio	anubis	Papio_anubis	Family	0	0	1	0	Regan et al. (2001): 'In the Old World monkeys and apes, so far as is known, there is a uniform trichromatic colour vision.'	2	0	0	0	0	0	0	1	0	1	0	0	1	0	1	0	Omnivore	No	0	0	1		ABC
616	PRIMATES	CERCOPITHECIDAE	Papio	cynocephalus	Papio_cynocephalus	Family	0	0	1	0	Regan et al. (2001): 'In the Old World monkeys and apes, so far as is known, there is a uniform trichromatic colour vision.'	2	2	2	0	0	0	0	0	0	0	0	0	0	0	0	0	Omnivore	Yes	0	0	1		ABC
617	PRIMATES	CERCOPITHECIDAE	Papio	hamadryas	Papio_hamadryas	Family	0	0	1	0	Regan et al. (2001): 'In the Old World monkeys and apes, so far as is known, there is a uniform trichromatic colour vision.'	1	0	0	0	0	0	1	1	0	0	0	0	1	0	1	0	Omnivore	Yes	0	0	1		ABC
618	PRIMATES	CERCOPITHECIDAE	Papio	papio	Papio_papio	Family	0	0	1	0	Regan et al. (2001): 'In the Old World monkeys and apes, so far as is known, there is a uniform trichromatic colour vision.'	1	1	0	0	0	0	1	1	1	1	0	1	0	0	0	1	Omnivore	No	0	0	1		ABC
619	PRIMATES	CERCOPITHECIDAE	Papio	ursinus	Papio_ursinus	Family	0	0	1	0	Regan et al. (2001): 'In the Old World monkeys and apes, so far as is known, there is a uniform trichromatic colour vision.'	2	0	0	0	0	0	2	0	0	0	0	0	0	0	0	0	Omnivore	Yes	0	0	1		ABC
3032	PRIMATES	LORISIDAE	Perodicticus	potto	Perodicticus_potto	Genus	0	1	0	0	Surridge et al. (2003), table 1.	2	3	3	3	0	0	2	1	0	1	0	0	0	0	0	2	Frugivore	Yes	1	0	0		ABC
789	PRIMATES	CHEIROGALEIDAE	Phaner	electromontis	Phaner_electromontis	Genus	1	0	0	0	Valenta et al. (2016), table 1.	1	0	0	0	0	0	1	1	0	0	2	0	0	0	0	1	Gummivore	Yes	1	0	0		ABC
790	PRIMATES	CHEIROGALEIDAE	Phaner	furcifer	Phaner_furcifer	Genus	1	0	0	0	Valenta et al. (2016), table 1.	1	0	0	0	0	0	1	1	0	0	2	0	0	0	0	1	Gummivore, Omnivore	Yes	1	0	0		ABC
791	PRIMATES	CHEIROGALEIDAE	Phaner	pallescens	Phaner_pallescens	Genus	1	0	0	0	Valenta et al. (2016), table 1.	1	0	0	0	0	0	1	1	0	0	2	0	0	0	0	1	Gummivore	Yes	1	0	0		ABC
792	PRIMATES	CHEIROGALEIDAE	Phaner	parienti	Phaner_parienti	Genus	1	0	0	0	Valenta et al. (2016), table 1.	1	0	0	0	0	0	1	1	0	0	2	0	0	0	0	1		Yes	1	0	0		ABC
4916	PRIMATES	PITHECIIDAE	Pithecia	aequatorialis	Pithecia_aequatorialis	Genus	0	0	0	1	Hirai et al. (2012), figure 7.3.	1	0	0	0	0	0	1	1	1	1	0	0	1	0	0	1		Yes	0	0	1		ABC
4917	PRIMATES	PITHECIIDAE	Pithecia	albicans	Pithecia_albicans	Genus	0	0	0	1	Hirai et al. (2012), figure 7.3.	3	0	0	0	0	0	3	1	1	1	0	0	2	0	0	3	Frugivore	Yes	0	0	1		ABC
4918	PRIMATES	PITHECIIDAE	Pithecia	irrorata	Pithecia_irrorata	Genus	0	0	0	1	Hirai et al. (2012), figure 7.3.	1	1	1	1	0	0	0	1	0	1	0	0	1	0	0	0	Frugivore	Yes	0	0	1		ABC
4919	PRIMATES	PITHECIIDAE	Pithecia	monachus	Pithecia_monachus	Genus	0	0	0	1	Hirai et al. (2012), figure 7.3.	1	1	1	1	0	0	0	1	0	1	0	0	1	0	0	0		Yes	0	0	1		ABC
4920	PRIMATES	PITHECIIDAE	Pithecia	pithecia	Pithecia_pithecia	Genus	0	0	0	1	Hirai et al. (2012), figure 7.3.	3	0	0	0	0	0	3	1	1	1	0	0	2	0	0	3	Frugivore	Yes	0	0	1		ABC
2814	PRIMATES	HOMINIDAE	Pongo	abelii	Pongo_abelii	Genus	0	0	1	0	Surridge et al. (2003), table 1.	2	3	3	0	0	0	2	1	0	1	0	0	2	0	0	0	Frugivore	Yes	0	0	1		ABC
2815	PRIMATES	HOMINIDAE	Pongo	pygmaeus	Pongo_pygmaeus	Genus	0	0	1	0	Surridge et al. (2003), table 1.	2	0	0	0	0	0	2	1	0	1	0	0	2	0	0	2	Frugivore	Yes	0	0	1		ABC
621	PRIMATES	CERCOPITHECIDAE	Presbytis	chrysomelas	Presbytis_chrysomelas	Genus	0	0	1	0	Surridge et al. (2003), table 1.	0	0	0	0	0	0	0	1	1	1	0	0	1	0	0	0	Folivore_frugivore	Yes	0	0	1		ABC
622	PRIMATES	CERCOPITHECIDAE	Presbytis	comata	Presbytis_comata	Genus	0	0	1	0	Surridge et al. (2003), table 1.	0	0	0	0	0	0	0	1	2	2	0	0	1	0	0	2	Folivore	No	0	0	1		ABC
623	PRIMATES	CERCOPITHECIDAE	Presbytis	femoralis	Presbytis_femoralis	Genus	0	0	1	0	Surridge et al. (2003), table 1.	0	0	0	0	0	0	0	1	0	1	0	0	2	0	0	0	Folivore_frugivore	Yes	0	0	1		ABC
624	PRIMATES	CERCOPITHECIDAE	Presbytis	frontata	Presbytis_frontata	Genus	0	0	1	0	Surridge et al. (2003), table 1.	0	0	0	0	0	0	0	1	1	1	0	0	1	0	0	0	Folivore	No	0	0	1		ABC
625	PRIMATES	CERCOPITHECIDAE	Presbytis	hosei	Presbytis_hosei	Genus	0	0	1	0	Surridge et al. (2003), table 1.	0	0	0	0	0	0	0	1	1	1	0	0	1	0	0	0	Folivore	No	0	0	1		ABC
626	PRIMATES	CERCOPITHECIDAE	Presbytis	melalophos	Presbytis_melalophos	Genus	0	0	1	0	Surridge et al. (2003), table 1.	0	0	0	0	0	0	0	1	2	2	0	0	1	0	0	2	Folivore_frugivore	Yes	0	0	1		ABC
627	PRIMATES	CERCOPITHECIDAE	Presbytis	natunae	Presbytis_natunae	Genus	0	0	1	0	Surridge et al. (2003), table 1.	0	0	0	0	0	0	0	1	1	1	0	0	1	0	0	0		Yes	0	0	1		ABC
628	PRIMATES	CERCOPITHECIDAE	Presbytis	potenziani	Presbytis_potenziani	Genus	0	0	1	0	Surridge et al. (2003), table 1.	0	0	0	0	0	0	0	1	1	1	0	0	1	0	0	2	Folivore_frugivore	Yes	0	0	1		ABC
629	PRIMATES	CERCOPITHECIDAE	Presbytis	rubicunda	Presbytis_rubicunda	Genus	0	0	1	0	Surridge et al. (2003), table 1.	0	0	0	0	0	0	0	1	1	1	0	0	1	1	0	0	Folivore_frugivore	Yes	0	0	1		ABC
630	PRIMATES	CERCOPITHECIDAE	Presbytis	siamensis	Presbytis_siamensis	Genus	0	0	1	0	Surridge et al. (2003), table 1.	0	0	0	0	0	0	0	1	1	1	0	0	1	0	0	0	Folivore_frugivore	Yes	0	0	1		ABC
631	PRIMATES	CERCOPITHECIDAE	Presbytis	thomasi	Presbytis_thomasi	Genus	0	0	1	0	Surridge et al. (2003), table 1.	3	0	0	0	0	0	3	1	0	2	0	0	1	0	0	2	Folivore_frugivore	Yes	0	0	1		ABC
633	PRIMATES	CERCOPITHECIDAE	Procolobus	badius	Procolobus_badius	Family	0	0	1	0	Regan et al. (2001): 'In the Old World monkeys and apes, so far as is known, there is a uniform trichromatic colour vision.'	0	0	0	0	0	0	0	1	2	2	0	0	1	0	0	0		Yes	0		1	1
634	PRIMATES	CERCOPITHECIDAE	Procolobus	gordonorum	Procolobus_gordonorum	Family	0	0	1	0	Regan et al. (2001): 'In the Old World monkeys and apes, so far as is known, there is a uniform trichromatic colour vision.'	0	0	0	0	0	0	0	1	0	0	0	0	1	0	0	0		Yes	0		1
635	PRIMATES	CERCOPITHECIDAE	Procolobus	kirkii	Procolobus_kirkii	Family	0	0	1	0	Regan et al. (2001): 'In the Old World monkeys and apes, so far as is known, there is a uniform trichromatic colour vision.'	0	0	0	0	0	0	0	1	0	2	0	0	1	0	0	0		Yes	0		1	1
636	PRIMATES	CERCOPITHECIDAE	Procolobus	pennantii	Procolobus_pennantii	Family	0	0	1	0	Regan et al. (2001): 'In the Old World monkeys and apes, so far as is known, there is a uniform trichromatic colour vision.'	0	0	0	0	0	0	0	1	0	0	0	0	1	0	0	0		Yes	0		1
637	PRIMATES	CERCOPITHECIDAE	Procolobus	preussi	Procolobus_preussi	Family	0	0	1	0	Regan et al. (2001): 'In the Old World monkeys and apes, so far as is known, there is a uniform trichromatic colour vision.'	0	0	0	0	0	0	0	1	0	0	0	0	1	0	0	0		Yes	0		1	1
638	PRIMATES	CERCOPITHECIDAE	Procolobus	rufomitratus	Procolobus_rufomitratus	Family	0	0	1	0	Regan et al. (2001): 'In the Old World monkeys and apes, so far as is known, there is a uniform trichromatic colour vision.'	0	0	0	0	0	0	0	1	1	0	0	0	0	0	0	1		Yes	0		1	1
639	PRIMATES	CERCOPITHECIDAE	Procolobus	verus	Procolobus_verus	Family	0	0	1	0	Regan et al. (2001): 'In the Old World monkeys and apes, so far as is known, there is a uniform trichromatic colour vision.'	0	0	0	0	0	0	0	1	2	2	0	0	1	1	0	1	Folivore	No	0	0	1		ABC
2914	PRIMATES	LEMURIDAE	Prolemur	simus	Prolemur_simus							0	0	0	0	0	0	0	1	0	0	0	0	1	1	0	0	Folivore	Yes
2876	PRIMATES	INDRIIDAE	Propithecus	candidus	Propithecus_candidus	Genus	0	0	0	1	Surridge et al. (2003), table 1.	0	0	0	0	0	0	0	1	0	1	0	0	1	1	0	1	Folivore_frugivore	Yes	0		1	1
2877	PRIMATES	INDRIIDAE	Propithecus	coquereli	Propithecus_coquereli	Species	0	0	0	1	Veilleux & Bolnick (2009): 'Recent research has identified polymorphic trichromacy in Coquerel's sifaka (Propithecus coquereli).'	0	0	0	0	0	0	0	1	0	1	0	0	1	1	0	1	Folivore_frugivore	Yes	0	0	1		ABC
2878	PRIMATES	INDRIIDAE	Propithecus	coronatus	Propithecus_coronatus	Genus	0	0	0	1	Surridge et al. (2003), table 1.	0	0	0	0	0	0	0	1	0	1	0	0	1	1	0	1	Folivore	No	0		1	1
2879	PRIMATES	INDRIIDAE	Propithecus	deckenii	Propithecus_deckenii	Genus	0	0	0	1	Surridge et al. (2003), table 1.	0	0	0	0	0	0	0	1	0	1	0	0	1	1	0	1		Yes	0	0	1		ABC
2880	PRIMATES	INDRIIDAE	Propithecus	diadema	Propithecus_diadema	Genus	0	0	0	1	Surridge et al. (2003), table 1.	0	0	0	0	0	0	0	1	0	1	0	0	1	1	0	1	Folivore_frugivore	Yes	0	0	1		ABC
2881	PRIMATES	INDRIIDAE	Propithecus	edwardsi	Propithecus_edwardsi	Genus	0	0	0	1	Surridge et al. (2003), table 1.	0	0	0	0	0	0	0	1	0	1	0	0	1	1	0	1	Folivore_frugivore	Yes	0	0	1		ABC
2882	PRIMATES	INDRIIDAE	Propithecus	perrieri	Propithecus_perrieri	Genus	0	0	0	1	Surridge et al. (2003), table 1.	0	0	0	0	0	0	0	1	0	1	0	0	1	1	0	1	Folivore_frugivore	Yes	0	0	1		ABC
2883	PRIMATES	INDRIIDAE	Propithecus	tattersalli	Propithecus_tattersalli	Genus	0	0	0	1	Surridge et al. (2003), table 1.	0	0	0	0	0	0	0	1	0	1	0	0	1	1	0	1	Folivore_frugivore	Yes	0	0	1		ABC
2884	PRIMATES	INDRIIDAE	Propithecus	verreauxi	Propithecus_verreauxi	Genus	0	0	0	1	Surridge et al. (2003), table 1.	0	0	0	0	0	0	0	1	0	1	0	0	1	1	0	1	Folivore_frugivore	Yes	0	0	1		ABC
641	PRIMATES	CERCOPITHECIDAE	Pygathrix	cinerea	Pygathrix_cinerea	Family	0	0	1	0	Regan et al. (2001): 'In the Old World monkeys and apes, so far as is known, there is a uniform trichromatic colour vision.'	0	0	0	0	0	0	0	1	0	1	0	0	1	0	0	0	Folivore	No	0	0	1		ABC
642	PRIMATES	CERCOPITHECIDAE	Pygathrix	nemaeus	Pygathrix_nemaeus	Family	0	0	1	0	Regan et al. (2001): 'In the Old World monkeys and apes, so far as is known, there is a uniform trichromatic colour vision.'	0	0	0	0	0	0	0	1	2	2	0	0	1	1	0	2	Folivore	No	0	0	1		ABC
643	PRIMATES	CERCOPITHECIDAE	Pygathrix	nigripes	Pygathrix_nigripes	Family	0	0	1	0	Regan et al. (2001): 'In the Old World monkeys and apes, so far as is known, there is a uniform trichromatic colour vision.'	0	0	0	0	0	0	0	1	2	2	0	0	1	1	0	2	Folivore_frugivore	Yes	0	0	1		ABC
645	PRIMATES	CERCOPITHECIDAE	Rhinopithecus	avunculus	Rhinopithecus_avunculus	Family	0	0	1	0	Regan et al. (2001): 'In the Old World monkeys and apes, so far as is known, there is a uniform trichromatic colour vision.'	0	0	0	0	0	0	0	1	1	1	0	0	1	0	0	0	Folivore_frugivore	Yes	0	0	1		ABC
646	PRIMATES	CERCOPITHECIDAE	Rhinopithecus	bieti	Rhinopithecus_bieti	Family	0	0	1	0	Regan et al. (2001): 'In the Old World monkeys and apes, so far as is known, there is a uniform trichromatic colour vision.'	0	0	0	0	0	0	0	1	0	0	0	0	1	0	0	0	Folivore	Yes	0	0	1		ABC
647	PRIMATES	CERCOPITHECIDAE	Rhinopithecus	brelichi	Rhinopithecus_brelichi	Family	0	0	1	0	Regan et al. (2001): 'In the Old World monkeys and apes, so far as is known, there is a uniform trichromatic colour vision.'	0	0	0	0	0	0	0	1	0	1	0	0	1	1	1	1	Folivore	No	0	0	1		ABC
648	PRIMATES	CERCOPITHECIDAE	Rhinopithecus	roxellana	Rhinopithecus_roxellana	Family	0	0	1	0	Regan et al. (2001): 'In the Old World monkeys and apes, so far as is known, there is a uniform trichromatic colour vision.'	2	2	0	0	0	0	2	1	2	2	0	0	1	0	0	2	Folivore	No	0	0	1		ABC
650	PRIMATES	CERCOPITHECIDAE	Rungwecebus	kipunji	Rungwecebus_kipunji	Family	0	0	1	0	Regan et al. (2001): 'In the Old World monkeys and apes, so far as is known, there is a uniform trichromatic colour vision.'	0	0	0	0	0	0	0	1	NA	1	0	0	0	0	0	NA	Omnivore	No	0		1	1
377	PRIMATES	CALLITRICHIDAE	Saguinus	bicolor	Saguinus_bicolor	Genus	0	0	0	1	Surridge et al. (2003), table 1; Hirai et al. (2012), figure 7.3.	1	1	0	0	1	0	1	1	0	1	1	0	0	0	0	1	Frugivore	Yes	0	0	1		ABC
378	PRIMATES	CALLITRICHIDAE	Saguinus	fuscicollis	Saguinus_fuscicollis	Genus	0	0	0	1	Surridge et al. (2003), table 1; Hirai et al. (2012), figure 7.3.	1	1	0	0	1	0	1	1	0	1	1	0	0	0	0	1		Yes	0	0	1		ABC
379	PRIMATES	CALLITRICHIDAE	Saguinus	geoffroyi	Saguinus_geoffroyi	Genus	0	0	0	1	Surridge et al. (2003), table 1; Hirai et al. (2012), figure 7.3.	1	1	0	0	1	0	1	1	0	1	1	0	0	0	0	1	Omnivore	No	0	0	1		ABC
380	PRIMATES	CALLITRICHIDAE	Saguinus	imperator	Saguinus_imperator	Genus	0	0	0	1	Surridge et al. (2003), table 1; Hirai et al. (2012), figure 7.3.	1	3	0	0	0	0	1	1	0	1	2	0	3	0	0	2	Omnivore	No	0	0	1		ABC
381	PRIMATES	CALLITRICHIDAE	Saguinus	inustus	Saguinus_inustus	Genus	0	0	0	1	Surridge et al. (2003), table 1; Hirai et al. (2012), figure 7.3.	1	1	0	0	1	0	1	1	0	1	1	0	0	0	0	1	Frugivore	Yes	0	0	1		ABC
382	PRIMATES	CALLITRICHIDAE	Saguinus	labiatus	Saguinus_labiatus	Genus	0	0	0	1	Surridge et al. (2003), table 1; Hirai et al. (2012), figure 7.3.	1	1	0	0	1	0	1	1	0	1	1	0	0	0	0	1	Omnivore	No	0	0	1		ABC
383	PRIMATES	CALLITRICHIDAE	Saguinus	leucopus	Saguinus_leucopus	Genus	0	0	0	1	Surridge et al. (2003), table 1; Hirai et al. (2012), figure 7.3.	1	1	0	0	1	0	1	1	0	1	1	0	0	0	0	1	Frugivore	Yes	0	0	1		ABC
384	PRIMATES	CALLITRICHIDAE	Saguinus	martinsi	Saguinus_martinsi	Genus	0	0	0	1	Surridge et al. (2003), table 1; Hirai et al. (2012), figure 7.3.	1	1	0	0	1	0	1	1	0	1	1	0	0	0	0	1	Frugivore	Yes	0	0	1		ABC
385	PRIMATES	CALLITRICHIDAE	Saguinus	melanoleucus	Saguinus_melanoleucus	Genus	0	0	0	1	Surridge et al. (2003), table 1; Hirai et al. (2012), figure 7.3.	1	1	0	0	1	0	1	1	0	1	1	0	0	0	0	1		Yes	0	0	1		ABC	Genus
386	PRIMATES	CALLITRICHIDAE	Saguinus	midas	Saguinus_midas	Genus	0	0	0	1	Surridge et al. (2003), table 1; Hirai et al. (2012), figure 7.3.	1	1	0	0	1	0	1	1	0	1	1	0	0	0	0	1	Omnivore	No	0	0	1		ABC
387	PRIMATES	CALLITRICHIDAE	Saguinus	mystax	Saguinus_mystax	Genus	0	0	0	1	Surridge et al. (2003), table 1; Hirai et al. (2012), figure 7.3.	1	1	0	0	1	0	1	1	0	1	1	0	0	0	0	1	Omnivore	No	0	0	1		ABC	Genus
388	PRIMATES	CALLITRICHIDAE	Saguinus	niger	Saguinus_niger	Genus	0	0	0	1	Surridge et al. (2003), table 1; Hirai et al. (2012), figure 7.3.	1	1	0	0	1	0	1	1	0	1	1	0	0	0	0	1	Frugivore	Yes	0	0	1		ABC
389	PRIMATES	CALLITRICHIDAE	Saguinus	nigricollis	Saguinus_nigricollis	Genus	0	0	0	1	Surridge et al. (2003), table 1; Hirai et al. (2012), figure 7.3.	1	1	0	0	1	0	1	1	0	1	1	0	0	0	0	1		Yes	0	0	1		ABC	Genus
390	PRIMATES	CALLITRICHIDAE	Saguinus	oedipus	Saguinus_oedipus	Genus	0	0	0	1	Surridge et al. (2003), table 1; Hirai et al. (2012), figure 7.3.	1	1	0	0	1	0	1	1	0	1	1	0	0	0	0	1	Omnivore	No	0	0	1		ABC
391	PRIMATES	CALLITRICHIDAE	Saguinus	tripartitus	Saguinus_tripartitus	Genus	0	0	0	1	Surridge et al. (2003), table 1; Hirai et al. (2012), figure 7.3.	1	1	0	0	1	0	1	1	0	1	1	0	0	0	0	1		Yes	0	0	1		ABC
531	PRIMATES	CEBIDAE	Saimiri	boliviensis	Saimiri_boliviensis	Genus	0	0	0	1	Surridge et al. (2003), table 1; Hirai et al. (2012), figure 7.3.	1	0	0	0	0	0	1	1	0	1	0	0	0	0	0	0	Omnivore	No	0	0	1		ABC
532	PRIMATES	CEBIDAE	Saimiri	oerstedii	Saimiri_oerstedii	Genus	0	0	0	1	Surridge et al. (2003), table 1; Hirai et al. (2012), figure 7.3.	1	0	0	0	0	0	1	1	0	1	0	0	0	0	0	0	Omnivore	No	0	0	1		ABC
533	PRIMATES	CEBIDAE	Saimiri	sciureus	Saimiri_sciureus	Genus	0	0	0	1	Surridge et al. (2003), table 1; Hirai et al. (2012), figure 7.3.	1	1	0	0	0	0	1	1	1	1	0	0	0	0	0	1	Frugivore, Insectivore	Yes	0	0	1		ABC
534	PRIMATES	CEBIDAE	Saimiri	ustus	Saimiri_ustus	Genus	0	0	0	1	Surridge et al. (2003), table 1; Hirai et al. (2012), figure 7.3.	1	1	0	0	0	0	1	1	1	1	0	0	0	0	0	1	Omnivore	No	0	0	1		ABC
535	PRIMATES	CEBIDAE	Saimiri	vanzolinii	Saimiri_vanzolinii	Genus	0	0	0	1	Surridge et al. (2003), table 1; Hirai et al. (2012), figure 7.3.	1	0	0	0	0	0	1	1	0	1	0	0	0	0	0	0	Omnivore	No	0	0	1		ABC
2495	PRIMATES	GALAGIDAE	Sciurocheirus	alleni	Sciurocheirus_alleni	Family	1	0	0	0	Lucas et al. (2003): 'The bush babies (Galagonidae) are monochromatic: they lack S photopigments and possess only a single cone maximally sensitive at 543 nm.'	1	0	0	0	0	0	1	2	0	2	0	0	0	0	0	2	Frugivore	Yes	1		0	1
2496	PRIMATES	GALAGIDAE	Sciurocheirus	gabonensis	Sciurocheirus_gabonensis	Family	1	0	0	0	Lucas et al. (2003): 'The bush babies (Galagonidae) are monochromatic: they lack S photopigments and possess only a single cone maximally sensitive at 543 nm.'	1	0	0	0	0	0	1	2	0	2	0	0	0	0	0	2	Frugivore	Yes	1		0	1
652	PRIMATES	CERCOPITHECIDAE	Semnopithecus	ajax	Semnopithecus_ajax	Family	0	0	1	0	Regan et al. (2001): 'In the Old World monkeys and apes, so far as is known, there is a uniform trichromatic colour vision.'	0	0	0	0	0	0	0	1	0	2	0	0	1	0	0	2	Folivore_frugivore	Yes	0	1	1		ABC
653	PRIMATES	CERCOPITHECIDAE	Semnopithecus	dussumieri	Semnopithecus_dussumieri	Family	0	0	1	0	Regan et al. (2001): 'In the Old World monkeys and apes, so far as is known, there is a uniform trichromatic colour vision.'	0	0	0	0	0	0	0	1	0	0	0	0	1	0	0	0		Yes	0	1	1		ABC
654	PRIMATES	CERCOPITHECIDAE	Semnopithecus	entellus	Semnopithecus_entellus	Family	0	0	1	0	Regan et al. (2001): 'In the Old World monkeys and apes, so far as is known, there is a uniform trichromatic colour vision.'	0	0	0	0	0	0	0	1	0	0	0	0	1	0	0	0	Folivore_frugivore	Yes	0	1	1		ABC
655	PRIMATES	CERCOPITHECIDAE	Semnopithecus	hector	Semnopithecus_hector	Family	0	0	1	0	Regan et al. (2001): 'In the Old World monkeys and apes, so far as is known, there is a uniform trichromatic colour vision.'	0	0	0	0	0	0	0	1	0	0	0	0	1	0	0	0	Folivore	Yes	0	1	1		ABC
656	PRIMATES	CERCOPITHECIDAE	Semnopithecus	hypoleucos	Semnopithecus_hypoleucos	Family	0	0	1	0	Regan et al. (2001): 'In the Old World monkeys and apes, so far as is known, there is a uniform trichromatic colour vision.'	0	0	0	0	0	0	0	1	0	0	0	0	1	0	0	0	Folivore	Yes	0	1	1		ABC
657	PRIMATES	CERCOPITHECIDAE	Semnopithecus	priam	Semnopithecus_priam	Family	0	0	1	0	Regan et al. (2001): 'In the Old World monkeys and apes, so far as is known, there is a uniform trichromatic colour vision.'	0	0	0	0	0	0	0	1	0	1	0	0	1	0	0	0	Folivore_frugivore	Yes	0	1	1		ABC
658	PRIMATES	CERCOPITHECIDAE	Semnopithecus	schistaceus	Semnopithecus_schistaceus	Family	0	0	1	0	Regan et al. (2001): 'In the Old World monkeys and apes, so far as is known, there is a uniform trichromatic colour vision.'	0	0	0	0	0	0	0	1	0	0	0	0	1	0	0	0	Folivore_frugivore	Yes	0	1	1		ABC
660	PRIMATES	CERCOPITHECIDAE	Simias	concolor	Simias_concolor	Family	0	0	1	0	Regan et al. (2001): 'In the Old World monkeys and apes, so far as is known, there is a uniform trichromatic colour vision.'	0	0	0	0	0	0	0	1	0	2	0	0	1	0	0	0	Folivore	No	0	0	1		ABC
2844	PRIMATES	HYLOBATIDAE	Symphalangus	syndactylus	Symphalangus_syndactylus	Genus	0	0	1	0	D'Agostino & Cunningham (2015): 'As all genera of gibbon enjoy the benefits of full trichromatic vision…'	2	0	0	0	0	0	2	1	0	1	0	0	1	1	0	2	Folivore_frugivore	Yes	0	0	1		ABC
6200	PRIMATES	TARSIIDAE	Tarsius	bancanus	Tarsius_bancanus	Genus	0	1	0	0	Surridge et al. (2003), table 1.	1	2	2	0	2	0	1	0	0	0	0	0	0	0	0	0		Yes	1	1	0		ABC
6201	PRIMATES	TARSIIDAE	Tarsius	dentatus	Tarsius_dentatus	Genus	0	1	0	0	Surridge et al. (2003), table 1.	1	0	0	0	0	0	1	0	0	0	0	0	0	0	0	0	Insectivore	Yes	1	1	0		ABC
6202	PRIMATES	TARSIIDAE	Tarsius	lariang	Tarsius_lariang	Genus	0	1	0	0	Surridge et al. (2003), table 1.	1	2	0	0	0	0	1	0	0	0	0	0	0	0	0	0	Insectivore	Yes	1		0	1
6203	PRIMATES	TARSIIDAE	Tarsius	pelengensis	Tarsius_pelengensis	Genus	0	1	0	0	Surridge et al. (2003), table 1.	1	2	0	0	0	0	1	0	0	0	0	0	0	0	0	0	Insectivore	Yes	1	1	0		ABC
6204	PRIMATES	TARSIIDAE	Tarsius	pumilus	Tarsius_pumilus	Genus	0	1	0	0	Surridge et al. (2003), table 1.	1	0	0	0	0	0	1	0	0	0	0	0	0	0	0	0	Insectivore	Yes	1	1	0		ABC
6205	PRIMATES	TARSIIDAE	Tarsius	sangirensis	Tarsius_sangirensis	Genus	0	1	0	0	Surridge et al. (2003), table 1.	1	2	0	0	0	0	1	0	0	0	0	0	0	0	0	0	Insectivore	Yes	1	1	0		ABC
6206	PRIMATES	TARSIIDAE	Tarsius	syrichta	Tarsius_syrichta	Genus	0	1	0	0	Surridge et al. (2003), table 1.	1	1	0	0	1	0	1	0	0	0	0	0	0	0	0	0		Yes	1	1	0		ABC
6207	PRIMATES	TARSIIDAE	Tarsius	tarsier	Tarsius_tarsier	Genus	0	1	0	0	Surridge et al. (2003), table 1.	1	0	0	0	0	0	1	0	0	0	0	0	0	0	0	0	Insectivore	Yes	1	1	0		ABC
662	PRIMATES	CERCOPITHECIDAE	Theropithecus	gelada	Theropithecus_gelada	Family	0	0	1	0	Regan et al. (2001): 'In the Old World monkeys and apes, so far as is known, there is a uniform trichromatic colour vision.'	0	0	0	0	0	0	0	1	1	0	0	1	1	0	1	2	Folivore	Yes	0	0	1		ABC
664	PRIMATES	CERCOPITHECIDAE	Trachypithecus	auratus	Trachypithecus_auratus	Family	0	0	1	0	Regan et al. (2001): 'In the Old World monkeys and apes, so far as is known, there is a uniform trichromatic colour vision.'	0	0	0	0	0	0	0	1	2	2	0	0	1	0	0	1	Folivore	No	0	0	1		ABC
665	PRIMATES	CERCOPITHECIDAE	Trachypithecus	barbei	Trachypithecus_barbei	Family	0	0	1	0	Regan et al. (2001): 'In the Old World monkeys and apes, so far as is known, there is a uniform trichromatic colour vision.'	0	0	0	0	0	0	0	1	0	0	0	0	1	0	0	0		Yes	0	0	1		ABC
666	PRIMATES	CERCOPITHECIDAE	Trachypithecus	cristatus	Trachypithecus_cristatus	Family	0	0	1	0	Regan et al. (2001): 'In the Old World monkeys and apes, so far as is known, there is a uniform trichromatic colour vision.'	0	0	0	0	0	0	0	1	2	2	0	0	1	0	0	2	Folivore	No	0	0	1		ABC
667	PRIMATES	CERCOPITHECIDAE	Trachypithecus	delacouri	Trachypithecus_delacouri	Family	0	0	1	0	Regan et al. (2001): 'In the Old World monkeys and apes, so far as is known, there is a uniform trichromatic colour vision.'	0	0	0	0	0	0	0	1	0	2	0	0	1	0	0	2	Folivore	No	0	0	1		ABC
668	PRIMATES	CERCOPITHECIDAE	Trachypithecus	francoisi	Trachypithecus_francoisi	Family	0	0	1	0	Regan et al. (2001): 'In the Old World monkeys and apes, so far as is known, there is a uniform trichromatic colour vision.'	0	0	0	0	0	0	0	1	0	0	0	0	1	0	0	0	Folivore	Yes	0	0	1		ABC
669	PRIMATES	CERCOPITHECIDAE	Trachypithecus	geei	Trachypithecus_geei	Family	0	0	1	0	Regan et al. (2001): 'In the Old World monkeys and apes, so far as is known, there is a uniform trichromatic colour vision.'	0	0	0	0	0	0	0	1	2	1	0	0	1	0	0	1	Folivore	No	0	0	1		ABC
670	PRIMATES	CERCOPITHECIDAE	Trachypithecus	germaini	Trachypithecus_germaini	Family	0	0	1	0	Regan et al. (2001): 'In the Old World monkeys and apes, so far as is known, there is a uniform trichromatic colour vision.'	0	0	0	0	0	0	0	1	0	0	0	0	1	0	0	0	Folivore	Yes	0	0	1		ABC
671	PRIMATES	CERCOPITHECIDAE	Trachypithecus	hatinhensis	Trachypithecus_hatinhensis	Family	0	0	1	0	Regan et al. (2001): 'In the Old World monkeys and apes, so far as is known, there is a uniform trichromatic colour vision.'	0	0	0	0	0	0	0	1	0	0	0	0	1	0	0	0	Folivore	Yes	0	0	1		ABC
672	PRIMATES	CERCOPITHECIDAE	Trachypithecus	johnii	Trachypithecus_johnii	Family	0	0	1	0	Regan et al. (2001): 'In the Old World monkeys and apes, so far as is known, there is a uniform trichromatic colour vision.'	2	0	0	0	0	0	2	1	2	0	0	0	1	0	0	2		Yes	0	0	1		ABC
673	PRIMATES	CERCOPITHECIDAE	Trachypithecus	laotum	Trachypithecus_laotum	Family	0	0	1	0	Regan et al. (2001): 'In the Old World monkeys and apes, so far as is known, there is a uniform trichromatic colour vision.'	0	0	0	0	0	0	0	1	0	0	0	0	1	0	0	0	Folivore	Yes	0	0	1		ABC
674	PRIMATES	CERCOPITHECIDAE	Trachypithecus	obscurus	Trachypithecus_obscurus	Family	0	0	1	0	Regan et al. (2001): 'In the Old World monkeys and apes, so far as is known, there is a uniform trichromatic colour vision.'	0	0	0	0	0	0	0	1	0	2	0	0	1	1	0	2	Folivore	No	0	0	1		ABC
675	PRIMATES	CERCOPITHECIDAE	Trachypithecus	phayrei	Trachypithecus_phayrei	Family	0	0	1	0	Regan et al. (2001): 'In the Old World monkeys and apes, so far as is known, there is a uniform trichromatic colour vision.'	0	0	0	0	0	0	0	1	0	2	0	0	1	0	0	2	Folivore	No	0	0	1		ABC
676	PRIMATES	CERCOPITHECIDAE	Trachypithecus	pileatus	Trachypithecus_pileatus	Family	0	0	1	0	Regan et al. (2001): 'In the Old World monkeys and apes, so far as is known, there is a uniform trichromatic colour vision.'	0	0	0	0	0	0	0	1	0	1	0	0	1	0	0	0	Folivore	No	0	0	1		ABC
677	PRIMATES	CERCOPITHECIDAE	Trachypithecus	poliocephalus	Trachypithecus_poliocephalus	Family	0	0	1	0	Regan et al. (2001): 'In the Old World monkeys and apes, so far as is known, there is a uniform trichromatic colour vision.'	0	0	0	0	0	0	0	1	0	0	0	0	1	0	0	0	Folivore	Yes	0	0	1		ABC
678	PRIMATES	CERCOPITHECIDAE	Trachypithecus	shortridgei	Trachypithecus_shortridgei	Family	0	0	1	0	Regan et al. (2001): 'In the Old World monkeys and apes, so far as is known, there is a uniform trichromatic colour vision.'	0	0	0	0	0	0	0	1	0	0	0	0	1	0	0	0	Folivore	Yes	0	0	1		ABC
679	PRIMATES	CERCOPITHECIDAE	Trachypithecus	vetulus	Trachypithecus_vetulus	Family	0	0	1	0	Regan et al. (2001): 'In the Old World monkeys and apes, so far as is known, there is a uniform trichromatic colour vision.'	0	0	0	0	0	0	0	1	0	0	0	0	1	0	0	0		Yes	0	0	1		ABC
2916	PRIMATES	LEMURIDAE	Varecia	rubra	Varecia_rubra	Species	0	0	0	1	Veilleux & Bolnick (2009): 'Recent research has identified polymorphic trichromacy in red ruffed lemurs (Varecia rubra).'	0	0	0	0	0	0	0	1	0	1	0	0	0	0	0	0	Frugivore	Yes	0	1	0		ABC
2917	PRIMATES	LEMURIDAE	Varecia	variegata	Varecia_variegata	Species	0	0	0	1	Veilleux & Bolnick (2009): 'Recent research has identified polymorphic trichromacy in black and white ruffed lemurs (Varecia variegata).'	0	0	0	0	0	0	0	1	0	1	0	0	0	0	0	0	Frugivore	Yes	0	1	0		ABC
4922	PRIMATES	PITHECIIDAE	Xenothrix	mcgregori	Xenothrix_mcgregori							0	0	0	0	0	0	0	1	0	1	0	0	0	0	0	0		Yes

## Sheet: Consumed palm species
Family	Genus	Species	Consumed palm species	Literature
AOTIDAE	Aotus	azarae
AOTIDAE	Aotus	brumbacki
AOTIDAE	Aotus	griseimembra
AOTIDAE	Aotus	jorgehernandezi
AOTIDAE	Aotus	lemurinus
AOTIDAE	Aotus	miconax
AOTIDAE	Aotus	nancymaae
AOTIDAE	Aotus	nigriceps
AOTIDAE	Aotus	trivirgatus
AOTIDAE	Aotus	vociferans
AOTIDAE	Aotus	zonalis
ATELIDAE	Alouatta	arctoidea
ATELIDAE	Alouatta	belzebul
ATELIDAE	Alouatta	caraya
ATELIDAE	Alouatta	discolor
ATELIDAE	Alouatta	guariba
ATELIDAE	Alouatta	juara
ATELIDAE	Alouatta	macconnelli
ATELIDAE	Alouatta	nigerrima
ATELIDAE	Alouatta	palliata
ATELIDAE	Alouatta	pigra
ATELIDAE	Alouatta	puruensis
ATELIDAE	Alouatta	sara
ATELIDAE	Alouatta	seniculus
ATELIDAE	Alouatta	ululata
ATELIDAE	Ateles	belzebuth	Oenocarpus bataua, Astrocaryum chambira	Stevenson et al. (2000): 'A. belzebuth relied heavily on the fruits of one palm species (Oenocarpus bataua) during periods of fruit scarcity. Immature palm nuts of Astrocaryum chambira were also consumed.'
ATELIDAE	Ateles	chamek
ATELIDAE	Ateles	fusciceps
ATELIDAE	Ateles	geoffroyi
ATELIDAE	Ateles	hybridus
ATELIDAE	Ateles	marginatus
ATELIDAE	Ateles	paniscus
ATELIDAE	Brachyteles	arachnoides
ATELIDAE	Brachyteles	hypoxanthus
ATELIDAE	Lagothrix	cana
ATELIDAE	Lagothrix	lagotricha
ATELIDAE	Lagothrix	lugens
ATELIDAE	Lagothrix	poeppigii
ATELIDAE	Oreonax	flavicauda
CALLITRICHIDAE	Callibella	humilis	Astrocaryum vulgare	Mittermeier et al. (2013)
CALLITRICHIDAE	Callimico	goeldii
CALLITRICHIDAE	Callithrix	aurita
CALLITRICHIDAE	Callithrix	flaviceps
CALLITRICHIDAE	Callithrix	geoffroyi
CALLITRICHIDAE	Callithrix	jacchus
CALLITRICHIDAE	Callithrix	kuhlii
CALLITRICHIDAE	Callithrix	penicillata
CALLITRICHIDAE	Cebuella	pygmaea
CALLITRICHIDAE	Leontopithecus	caissara
CALLITRICHIDAE	Leontopithecus	chrysomelas
CALLITRICHIDAE	Leontopithecus	chrysopygus
CALLITRICHIDAE	Leontopithecus	rosalia
CALLITRICHIDAE	Mico	acariensis
CALLITRICHIDAE	Mico	argentatus
CALLITRICHIDAE	Mico	chrysoleucus
CALLITRICHIDAE	Mico	emiliae
CALLITRICHIDAE	Mico	humeralifer
CALLITRICHIDAE	Mico	intermedius
CALLITRICHIDAE	Mico	leucippe
CALLITRICHIDAE	Mico	manicorensis
CALLITRICHIDAE	Mico	marcai
CALLITRICHIDAE	Mico	mauesi
CALLITRICHIDAE	Mico	melanurus
CALLITRICHIDAE	Mico	nigriceps
CALLITRICHIDAE	Mico	saterei
CALLITRICHIDAE	Saguinus	bicolor
CALLITRICHIDAE	Saguinus	fuscicollis
CALLITRICHIDAE	Saguinus	geoffroyi
CALLITRICHIDAE	Saguinus	imperator
CALLITRICHIDAE	Saguinus	inustus
CALLITRICHIDAE	Saguinus	labiatus
CALLITRICHIDAE	Saguinus	leucopus
CALLITRICHIDAE	Saguinus	martinsi
CALLITRICHIDAE	Saguinus	melanoleucus
CALLITRICHIDAE	Saguinus	midas
CALLITRICHIDAE	Saguinus	mystax
CALLITRICHIDAE	Saguinus	niger
CALLITRICHIDAE	Saguinus	nigricollis
CALLITRICHIDAE	Saguinus	oedipus
CALLITRICHIDAE	Saguinus	tripartitus
CEBIDAE	Cebus	albifrons	Astrocaryum	Janson & Boinski (1992): 'The larger Cebus albifrons frequently adds in Astrocaryum palm nuts.'
CEBIDAE	Cebus	apella	Astrocaryum chambira, Jessenia bataua (=Oenocarpus bataua)	Galetti & Pedroni (1994): 'Palms represent a critical resource to Cebus apella in Amazonia during the dry season.' ; Peres (1994): 'In the Urucu, immature en dosperms and ripe fruits of the ubiquitous J. bataua were extremely important to several species of frugivorous birds and primates. These included brown capuchin monkeys Cebus apella and buffy sakis Pithecia albicans.' ; Izawa (1997): 'On a …
CEBIDAE	Cebus	capucinus
CEBIDAE	Cebus	cay
CEBIDAE	Cebus	flavius
CEBIDAE	Cebus	kaapori
CEBIDAE	Cebus	libidinosus	Astrocaryum campestre, Attalea barreirensis, Orbygnia sp., Attalea sp.	Visalberghi et al. (2008): 'The nuts most commonly consumed by capuchins (C. libidinosus) at Boa vista are: tucum (Astrocarpum campestre), catule (Attalea barreirensis), piassava (Orbignya sp.), and catulı (Attalea sp.). For the latter three fruits the identiﬁcation of the plant at the species level is still uncertain.'
CEBIDAE	Cebus	macrocephalus
CEBIDAE	Cebus	nigritus
CEBIDAE	Cebus	olivaceus
CEBIDAE	Cebus	robustus
CEBIDAE	Cebus	xanthosternos
CEBIDAE	Saimiri	boliviensis
CEBIDAE	Saimiri	oerstedii
CEBIDAE	Saimiri	sciureus
CEBIDAE	Saimiri	ustus
CEBIDAE	Saimiri	vanzolinii
CERCOPITHECIDAE	Cercocebus	agilis
CERCOPITHECIDAE	Cercocebus	atys
CERCOPITHECIDAE	Cercocebus	chrysogaster
CERCOPITHECIDAE	Cercocebus	galeritus	Phoenix reclinata	Kinnaird (1992): 'Phoenix reclinata provides an important food source for the Tana River crested mangabey (Cercocebus galaritus galeritus). Phoenix reclinata accounts for up to 62% of the monthly diet of the mangabey.' ; Chapman & Onderdonk (1998).
CERCOPITHECIDAE	Cercocebus	sanjei
CERCOPITHECIDAE	Cercocebus	torquatus
CERCOPITHECIDAE	Cercopithecus	ascanius
CERCOPITHECIDAE	Cercopithecus	campbelli
CERCOPITHECIDAE	Cercopithecus	cephus
CERCOPITHECIDAE	Cercopithecus	diana
CERCOPITHECIDAE	Cercopithecus	dryas
CERCOPITHECIDAE	Cercopithecus	erythrogaster
CERCOPITHECIDAE	Cercopithecus	erythrotis
CERCOPITHECIDAE	Cercopithecus	hamlyni
CERCOPITHECIDAE	Cercopithecus	lhoesti
CERCOPITHECIDAE	Cercopithecus	mitis
CERCOPITHECIDAE	Cercopithecus	mona
CERCOPITHECIDAE	Cercopithecus	neglectus
CERCOPITHECIDAE	Cercopithecus	nictitans
CERCOPITHECIDAE	Cercopithecus	petaurista
CERCOPITHECIDAE	Cercopithecus	pogonias
CERCOPITHECIDAE	Cercopithecus	preussi
CERCOPITHECIDAE	Cercopithecus	sclateri
CERCOPITHECIDAE	Cercopithecus	solatus
CERCOPITHECIDAE	Chlorocebus	aethiops
CERCOPITHECIDAE	Chlorocebus	cynosuros
CERCOPITHECIDAE	Chlorocebus	djamdjamensis
CERCOPITHECIDAE	Chlorocebus	pygerythrus
CERCOPITHECIDAE	Chlorocebus	sabaeus
CERCOPITHECIDAE	Chlorocebus	tantalus
CERCOPITHECIDAE	Colobus	guereza
CERCOPITHECIDAE	Colobus	polykomos
CERCOPITHECIDAE	Colobus	satanas
CERCOPITHECIDAE	Colobus	vellerosus
CERCOPITHECIDAE	Erythrocebus	patas
CERCOPITHECIDAE	Lophocebus	albigena
CERCOPITHECIDAE	Lophocebus	aterrimus
CERCOPITHECIDAE	Macaca	cyclopis
CERCOPITHECIDAE	Macaca	fuscata
CERCOPITHECIDAE	Macaca	hecki
CERCOPITHECIDAE	Macaca	leonina
CERCOPITHECIDAE	Macaca	maura
CERCOPITHECIDAE	Macaca	mulatta
CERCOPITHECIDAE	Macaca	nemestrina
CERCOPITHECIDAE	Macaca	nigra
CERCOPITHECIDAE	Macaca	nigrescens
CERCOPITHECIDAE	Macaca	pagensis
CERCOPITHECIDAE	Macaca	radiata
CERCOPITHECIDAE	Macaca	siberu
CERCOPITHECIDAE	Macaca	silenus
CERCOPITHECIDAE	Macaca	sylvanus
CERCOPITHECIDAE	Macaca	thibetana
CERCOPITHECIDAE	Macaca	tonkeana
CERCOPITHECIDAE	Mandrillus	leucophaeus
CERCOPITHECIDAE	Mandrillus	sphinx
CERCOPITHECIDAE	Miopithecus	ogouensis
CERCOPITHECIDAE	Miopithecus	talapoin
CERCOPITHECIDAE	Nasalis	larvatus
CERCOPITHECIDAE	Papio	anubis
CERCOPITHECIDAE	Papio	hamadryas	Hyphaene thebaica	Swedell et al. (2008): 'In some parts of their range, specific food items only available in those areas are included in their diet, e.g. the fruits of Egyptian doum palm (a.k.a. gingerbread palm) trees (Hyphaene thebaica).'
CERCOPITHECIDAE	Papio	papio
CERCOPITHECIDAE	Presbytis	chrysomelas
CERCOPITHECIDAE	Presbytis	comata
CERCOPITHECIDAE	Presbytis	femoralis
CERCOPITHECIDAE	Presbytis	frontata
CERCOPITHECIDAE	Presbytis	hosei
CERCOPITHECIDAE	Presbytis	melalophos
CERCOPITHECIDAE	Presbytis	natunae
CERCOPITHECIDAE	Presbytis	potenziani
CERCOPITHECIDAE	Presbytis	rubicunda
CERCOPITHECIDAE	Presbytis	siamensis
CERCOPITHECIDAE	Presbytis	thomasi
CERCOPITHECIDAE	Procolobus	badius
CERCOPITHECIDAE	Procolobus	kirkii
CERCOPITHECIDAE	Procolobus	verus
CERCOPITHECIDAE	Pygathrix	cinerea
CERCOPITHECIDAE	Pygathrix	nemaeus
CERCOPITHECIDAE	Pygathrix	nigripes
CERCOPITHECIDAE	Rhinopithecus	avunculus
CERCOPITHECIDAE	Rhinopithecus	brelichi
CERCOPITHECIDAE	Rhinopithecus	roxellana
CERCOPITHECIDAE	Rungwecebus	kipunji
CERCOPITHECIDAE	Semnopithecus	ajax
CERCOPITHECIDAE	Semnopithecus	priam
CERCOPITHECIDAE	Simias	concolor
CERCOPITHECIDAE	Trachypithecus	auratus
CERCOPITHECIDAE	Trachypithecus	cristatus
CERCOPITHECIDAE	Trachypithecus	delacouri
CERCOPITHECIDAE	Trachypithecus	geei
CERCOPITHECIDAE	Trachypithecus	obscurus
CERCOPITHECIDAE	Trachypithecus	phayrei
CERCOPITHECIDAE	Trachypithecus	pileatus
CHEIROGALEIDAE	Allocebus	trichotis
CHEIROGALEIDAE	Cheirogaleus	crossleyi
CHEIROGALEIDAE	Cheirogaleus	major
CHEIROGALEIDAE	Cheirogaleus	medius
CHEIROGALEIDAE	Cheirogaleus	minusculus
CHEIROGALEIDAE	Cheirogaleus	sibreei
CHEIROGALEIDAE	Microcebus	berthae
CHEIROGALEIDAE	Microcebus	bongolavensis
CHEIROGALEIDAE	Microcebus	danfossorum
CHEIROGALEIDAE	Microcebus	griseorufus
CHEIROGALEIDAE	Microcebus	jollyae
CHEIROGALEIDAE	Microcebus	lehilahytsara
CHEIROGALEIDAE	Microcebus	mamiratra
CHEIROGALEIDAE	Microcebus	mittermeieri
CHEIROGALEIDAE	Microcebus	murinus
CHEIROGALEIDAE	Microcebus	myoxinus
CHEIROGALEIDAE	Microcebus	ravelobensis
CHEIROGALEIDAE	Microcebus	rufus
CHEIROGALEIDAE	Microcebus	sambiranensis
CHEIROGALEIDAE	Microcebus	simmonsi
CHEIROGALEIDAE	Microcebus	tavaratra
CHEIROGALEIDAE	Mirza	coquereli
GALAGIDAE	Euoticus	elegantulus
GALAGIDAE	Galagoides	cocos
GALAGIDAE	Galagoides	demidovii
GALAGIDAE	Galagoides	granti
GALAGIDAE	Galagoides	nyasae
GALAGIDAE	Galagoides	orinus
GALAGIDAE	Galagoides	rondoensis
GALAGIDAE	Galagoides	thomasi
GALAGIDAE	Galagoides	zanzibaricus
GALAGIDAE	Otolemur	crassicaudatus
GALAGIDAE	Otolemur	garnettii
GALAGIDAE	Sciurocheirus	alleni
GALAGIDAE	Sciurocheirus	gabonensis
HOMINIDAE	Gorilla	beringei
HOMINIDAE	Gorilla	gorilla
HOMINIDAE	Pan	paniscus
HOMINIDAE	Pan	troglodytes	Elaeis guineensis	Yamakoshi (1998): 'The chimpanzees (Pan troglodytes verus) were conﬁrmed to depend heavily on three ‘‘keystone resources’’ which were available when their main foods (fruit pulp) were scarce. These were fruits of Musanga cecropioides, oil-palm (Elaeis guineensis) nuts, and oil-palm pith.'
HOMINIDAE	Pongo	abelii
HOMINIDAE	Pongo	pygmaeus
HYLOBATIDAE	Hoolock	hoolock
HYLOBATIDAE	Hoolock	leuconedys
HYLOBATIDAE	Hylobates	agilis
HYLOBATIDAE	Hylobates	albibarbis
HYLOBATIDAE	Hylobates	klossii
HYLOBATIDAE	Hylobates	lar
HYLOBATIDAE	Hylobates	moloch
HYLOBATIDAE	Hylobates	muelleri
HYLOBATIDAE	Hylobates	pileatus
HYLOBATIDAE	Nomascus	concolor
HYLOBATIDAE	Nomascus	gabriellae
HYLOBATIDAE	Nomascus	hainanus
HYLOBATIDAE	Nomascus	leucogenys
HYLOBATIDAE	Nomascus	siki
HYLOBATIDAE	Symphalangus	syndactylus
INDRIIDAE	Avahi	betsileo
INDRIIDAE	Avahi	cleesei
INDRIIDAE	Avahi	laniger
INDRIIDAE	Avahi	meridionalis
INDRIIDAE	Avahi	peyrierasi
INDRIIDAE	Avahi	ramanantsoavanai
INDRIIDAE	Avahi	unicolor
INDRIIDAE	Indri	indri
INDRIIDAE	Propithecus	candidus
INDRIIDAE	Propithecus	coquereli
INDRIIDAE	Propithecus	coronatus
INDRIIDAE	Propithecus	deckenii
INDRIIDAE	Propithecus	diadema
INDRIIDAE	Propithecus	edwardsi
INDRIIDAE	Propithecus	perrieri
INDRIIDAE	Propithecus	tattersalli
INDRIIDAE	Propithecus	verreauxi
LEMURIDAE	Eulemur	albifrons
LEMURIDAE	Eulemur	cinereiceps
LEMURIDAE	Eulemur	collaris
LEMURIDAE	Eulemur	coronatus
LEMURIDAE	Eulemur	fulvus
LEMURIDAE	Eulemur	macaco
LEMURIDAE	Eulemur	mongoz
LEMURIDAE	Eulemur	rubriventer
LEMURIDAE	Eulemur	rufifrons
LEMURIDAE	Eulemur	rufus
LEMURIDAE	Eulemur	sanfordi
LEMURIDAE	Lemur	catta
LEMURIDAE	Varecia	rubra
LEMURIDAE	Varecia	variegata
LORISIDAE	Arctocebus	aureus
LORISIDAE	Arctocebus	calabarensis
LORISIDAE	Loris	lydekkerianus
LORISIDAE	Loris	tardigradus
LORISIDAE	Nycticebus	bengalensis
LORISIDAE	Nycticebus	coucang
LORISIDAE	Nycticebus	menagensis
LORISIDAE	Perodicticus	potto
PALAEOPROPITHECIDAE	Palaeopropithecus	ingens
PITHECIIDAE	Cacajao	ayresi
PITHECIIDAE	Cacajao	calvus
PITHECIIDAE	Cacajao	hosomi
PITHECIIDAE	Cacajao	melanocephalus
PITHECIIDAE	Callicebus	aureipalatii
PITHECIIDAE	Callicebus	baptista
PITHECIIDAE	Callicebus	barbarabrownae
PITHECIIDAE	Callicebus	bernhardi
PITHECIIDAE	Callicebus	brunneus
PITHECIIDAE	Callicebus	caligatus
PITHECIIDAE	Callicebus	cinerascens
PITHECIIDAE	Callicebus	coimbrai
PITHECIIDAE	Callicebus	cupreus
PITHECIIDAE	Callicebus	discolor
PITHECIIDAE	Callicebus	donacophilus
PITHECIIDAE	Callicebus	dubius
PITHECIIDAE	Callicebus	hoffmannsi
PITHECIIDAE	Callicebus	lucifer
PITHECIIDAE	Callicebus	lugens
PITHECIIDAE	Callicebus	medemi
PITHECIIDAE	Callicebus	melanochir
PITHECIIDAE	Callicebus	modestus
PITHECIIDAE	Callicebus	moloch
PITHECIIDAE	Callicebus	nigrifrons
PITHECIIDAE	Callicebus	oenanthe
PITHECIIDAE	Callicebus	olallae
PITHECIIDAE	Callicebus	ornatus
PITHECIIDAE	Callicebus	pallescens
PITHECIIDAE	Callicebus	personatus
PITHECIIDAE	Callicebus	purinus
PITHECIIDAE	Callicebus	regulus
PITHECIIDAE	Callicebus	stephennashi
PITHECIIDAE	Callicebus	torquatus
PITHECIIDAE	Chiropotes	albinasus
PITHECIIDAE	Chiropotes	chiropotes
PITHECIIDAE	Chiropotes	satanas
PITHECIIDAE	Chiropotes	utahickae
PITHECIIDAE	Pithecia	aequatorialis
PITHECIIDAE	Pithecia	albicans	Jessenia bataua (=Oenocarpus bataua)	Peres (1994): 'In the Urucu, immature en dosperms and ripe fruits of the ubiquitous J. bataua were extremely important to several species of frugivorous birds and primates. These included brown capuchin monkeys Cebus apella and buffy sakis Pithecia albicans.'
PITHECIIDAE	Pithecia	irrorata
PITHECIIDAE	Pithecia	monachus
PITHECIIDAE	Pithecia	pithecia
PITHECIIDAE	Xenothrix	mcgregori

## Sheet: Comments
Deleted species (10)	Reason		Extrapolated species	Level
Cheirogaleus ravus	is Cheirogaleus major		Cacajao ayresi	genus
Cheirogaleus adipicaudatus	is Cheirogaleus medius		Cacajao hosomi	genus
Homo sapiens	-		Cacajao melanocephalus	genus
Mico sp.nov	no valid species name
Oreonax flavicauda	no vision data
Prolemur simus	no vision data
Arctocebus aureus	no vision data
Arctocebus calabarensis	no vision data
Palaeopropithecus ingens	no vision data
Xenothrix mcgregori	no vision data

## Sheet: References
Literature primate colour vision
Corso, J., Bowler, M., Heymann, E.W., Roos, C. & Mundy, N.I. (2016). High polymorphic colour vision in a New World monkey with red facial skin, the bald uakari (Cacajao calvus). The Royal Society, 283, DOI: 10.1098/rspb.2016.0067.
D’Agostino, J. & Cunningham, C. (2015). Preliminary Investigation of Flexibility in Learning Color-Reward Associations in Gibbons (Hylobatidae). American Journal of Primatology, 77, pp.854-868.
H. Hirai et al. (eds.), Post-Genome Biology of Primates, Primatology Monographs, Springer DOI 10.1007/978-4-431-54011-3_7, © Springer 2012.
Jacobs, R.L. & Bradley, B.J. (2016). Considering the Influence of Nonadaptive Evolution on Primate Color Vision. PLOS ONE, DOI: 10.1371/journal.pone.0149664.
Jacobs RL, Veilleux CC, Louis EE, Herrera JP, Hiramatsu C, Frankel DC, Irwin MT, Melin AD, Bradley BJ. 2019. Less is more: lemurs (Eulemur spp.) may benefit from loss of trichromatic vision. Behavioral Ecology and Sociobiology 73(2): 22.
Lucas, P.W., Dominy, N.J., Riba-Hernandez, P., Stoner, K.E., Yamashita, N., Loría-Calderón, E. et al. (2003). Evolution and Function of Routine Trichromatic Vision in Primates. Evolution, 57, pp.2636-2643.
Moreira de Lima, E., Almeida Pessoa, D.M., Sena, L., Costa de Melo, A.G., Gomes de Castro, P.H., Oliveira-Mendes, A.C. et al. (20150. Polymorphic Colour Vision in Captive Uta Hick’s Cuxiús, or Bearded Sakis (Chiropotes Utahickae). American Journal of Primatology, 77, pp.66-75.
Melin, A.D., Moritz, G.L., Fosbury, R.A.E., Kawamura, S. & N.J. Dominy (2012). Why Aye-Ayes See Blue. American Journal of Primatology, 74, pp.185-192.
Peichl, L., Kaiser, A., Rakotondraparany, F., Dubielzig, R.R., Goodman, S.M. & Kappeler, P.M. (2016). Diversity of Photoreceptor Arrangements in Nocturnal, Cathemaral and Diurnal Malagasy Lemurs. The Journal of Comparative Neurology, DOI: 10.1002/cne.24167.
Regan, B.C., Julliot, C., Simmen, B., Viénot, F., Charles-Dominique, P. & Mollon, J.D. (2001). Fruits, foliage and the evolution of primate colour vision. The Royal Society, 356, pp.229-283.
Surridge, A.K., Osorio, D. & Mundy, N.I. (2003). Evolution and selection of trichromatic vision in primates. TRENDS in Ecology and Evolution, 18, pp.198-205.
Tan, Y. & Li, W-H. (1999). Trichromatic vision in prosimians. Nature, 402, p.36.
Tan, Y., Yoder, A.D., Yamashita, N. & Li, W-H. (2005). Evidence from Opsin Genes Rejects Nocturnality in Ancestral Primates. PNAS, 102, pp.14712-14716.
Valenta, K., Edwards, M., Rafaliarison, R.R., Johnson, S.E., Holmes, S.M., Brown, K.A. et al. (2016). Visual ecology of true lemurs suggests a cathemeral origin for the primate cone opsin polymorphism. Functional Ecology, 30, pp.932-942.
Veilleux, C.C. & Bolnick, D.A. (2009). Opsin Gene Polymorphism Predicts Trichromacy in a Cathemeral Lemur. American Journal of Primatology, 71, pp.86-90.
Veilleux, C.C., Jacobs, R.L., Cummings, M.E., Louis, E.E. & Bolnick, D.A. (2014). Opsin Genes and Visual Ecology in a Nocturnal Folivorous Lemur. International Journal of Primatology, 35, pp.88-107.
Literature consumed palm species
Chapman, C.A. & Onderdonk, D.A. (1998). Forests Without Primates: Primate/Plant Codependency. American Journal of Primatology, 45, pp.127-141.
Galetti, M. & Pedroni, F. (1994). Seasonal diet of capuchin monkeys (Cebus apella) in a semideciduous forest in south-east Brazil. Journal of Tropical Ecology, 10, pp.27-39.
Izawa, K. (1977). Palm-fruit Cracking Behavior of Wild Black-capped Capuchin (Cebus apella). Primates, 18, pp.773-792.
Janson, C.H. & Boinski, S. (1992). Morphological and Behavioral Adaptations for Foraging in Generalist Primates: The Case of the Cebines. American Journal of Physical Anthropology, 88, pp.483-498.
Kinnaird, M.F. (1992). Competition for a Forest Palm: Use of the Phoenix reclinata by Human and Nonhuman Primates. Conservation Biology, 6, pp.101-107.
Peres, C.A. (1994). Composition, Density, and Fruiting Phenology of Arborescent Palms in Amazonian Terra Firme Forest. Biotropica, 26, p.285-294.
Stevenson, P.R., Quiñones, M.J. & Ahumada, J.A. (2000). Influence of Fruit Availability on Ecological Overlap among Four Neotropical Primates at Tinigua National Park, Colombia. Biotropica, 32, pp.533-544.
Swedell, L., Hailemeskel, G. & Schreier, A. (2008). Composition and Seasonality of Diet in Wild Hamadryas Baboons: Preliminary Findings from Filoha. Folia Primatol, 79, pp.476-490.
Visalberghi, E., Sabbatini, G., Spagnoletti, N., Andrade, F.R.D., Ottoni, E., Izar, P. & Fragaszy, D. (2008). Physical Properties of Palm Fruits Processed With Tools by Wild Bearded Capuchins (Cebus libidinosus). American Journal of Primatology, 70, pp.884-891.
Yamakoshi, G. (1998). Dietary Responses to Fruit Scarcity of Wild Chimpanzees at Bossou, Guinea: Possible Implications for Ecological Importance of Tool Use. American Journal of Physical Anthropology, 106, pp.283-295.
Mittermeier, R.A., Rylands, A.B. & Wilson, D.E. (2013). Handbook of the mammals of the world. Volume 3: Primates. Barcelona: Lynx Edicions, pp. 951.
